# Supplementary material for: Targeted mass spectrometry to quantify brain-derived cerebrospinal fluid biomarkers in Alzheimer’s disease
Source: Clin Proteomics. 2020 May 29;17:19. doi: 10.1186/s12014-020-09285-8 (PMC7257173; doi:10.1186/s12014-020-09285-8)
Supplement: Supplementary file 1 — Additional file 1: Table S1. Summary of replication cohort characteristics. Table S2. Clinical and immunoassay metadata for all 88 cases. Table S3. Raw PRM quantified peptide peak area before normalization. Table S4. Normalized peptide peak areas. Table S5. Normalized Protein Quantification. Table S6. Normalized Protein Quantification (Regressed for age and sex). Table S7. Differential Expression Analysis (ANOVA). Table S8. Correlation of all proteins quantified in the TMT discovery cohort with ELISA-measured t-tau, pTau, Aβ, and Aβ/Tau ratio. Table S9. ROC analysis. [file 12014_2020_9285_MOESM1_ESM.xlsx]

## Sheet: Table_S1
Table S1: Summary of Replication Cohort Characteristics
	Normal (n=20)	AD (n=37)	Non-AD (n=31)
AGE (±S.D.)	70.0±7.8	72.7±8.9	72.8±9.1
%Female	0.57	0.6	0.35
%Caucasian	0.86	0.7	0.81
Abeta (Athena, pg/ml, ±SD)	377.11(±136.32)	292.28(±105.58)	759.32(±277.45)
Total-Tau (Athena, pg/ml, ±SD)	391.39(±131.86)	1045(±577.72)	191.03(±69.27)
p-Tau (Athena, pg/ml, ±SD)	71.22(±18.89)	133.10(±63.33)	39.01(±9.92)
Abeta (Akesogen, pg/ml, ±SD)	482.49(±157.57)	334.75(±125.24)	501.15(±132.09)
Total-Tau (Akesogen, pg/ml, ±SD)	58.16(±21.14)	123.77(±65.78)	53.82(±17.68)
p-Tau (Akesogen, pg/ml, ±SD)	34.94(±10.12)	60.84(±27.75)	27.83(±6.94)
MOCA (±SD)	26.8(±2.35)	17.73(±6.97)	22.2(±3.31)

## Sheet: Table_S2
Table S2: Clinical and immunoassay metadata for all 88 cases
Sample_ID	MOCA	Study ID	GUID	Age	Gender Default	Race Default	Dx Status (UDS)	Dx Primary (UDS)	ICD10 - Clinic	CSF Abeta (Athena)	CSF Tau (Athena)	CSF Ptau (Athena)	CSF Abeta (Akesogen)	CSF Tau (Akesogen)	CSF Ptau (Akesogen)	Group	Protein concentration (ug/ul)	MS Raw files
1_63	9	713650	1.44745	55	Female	Caucasian or White			AD	187.95	2114.2	264.85	321.47	213.71	91.06	AD	0.381122	CSF_1_63_1 & CSF_1_63_2
3_64	22	713665	1.4476	79	Male	Caucasian or White			AD	192.95	667.5	125.8	163.87	118.9	59.33	AD	0.489425	CSF_3_64_1 & CSF_3_64_2
4_49	21	713755	1.44899	68	Female	Caucasian or White			AD	339.8	1261.5	181.2	539.54	221.74	151.41	AD	0.342721	CSF_4_49_1 & CSF_4_49_2
8_54	NA	711873	1.45099	94	Male	Caucasian or White			AD	274.9	1296.3	133.95	219.06	142.45	81.41	AD	0.549426	CSF_8_54_1 & CSF_8_54_2
10_27	15	711836	1.45149	74	Female	Caucasian or White			AD	251.3	898.8	126.7	266.83	132.37	64.93	AD	0.596827	CSF_10_27_1 & CSF_10_27_2
11_30	23	886393	1.39138	84	Female	Caucasian or White	Demented	Alzheimer's disease (AD)	AD	326.3	1127.6	175.2	272.76	169.61	106.51	AD	0.440824	CSF_11_30_1 & CSF_11_30_2
14_28	NA	714149	1.46008	71	Female	Caucasian or White			AD	474.15	1782	199.75	490.45	235.51	89.42	AD	0.606127	CSF_14_28_1 & CSF_14_28_2
16_82	19	714829	1.47277	70	Female	Caucasian or White			AD	337.3	1850.4	204.95	305.5	246.49	72.84	AD	0.962535	CSF_16_82_1 & CSF_16_82_2
28_16	17	713865	1.45521	69	Male	Caucasian or White			AD	270.75	1981.8	251.05				AD	0.664805	CSF_28_16_1 & CSF_28_16_2
29_7	1	713113	1.44604	69	Female	Caucasian or White			AD	282.8	1202	113.35	264.05	145.95	70.97	AD	0.598641	CSF_29_7_1 & CSF_29_7_2
30_47	12	713097	1.43872	64	Female	Caucasian or White			AD	168.8	1138.25	110				AD	0.599772	CSF_30_47_1 & CSF_30_47_2
31_21	21	713127	1.43884	76	Female	Caucasian or White			MCI: AD	286.95	1196	197.2	233.47	236.05	54.53	AD	0.751611	CSF_31_21_1 & CSF_31_21_2
32_55	NA	712393	1.43981	56	Female	Caucasian or White			AD	151.2	1372.8	159.7	267.95	187.86	62.53	AD	0.548311	CSF_32_55_1 & CSF_32_55_2
34_5	21	713313	1.44037	81	Male	Caucasian or White			AD	237.35	793.65	89.35	556.53	131.47	67.48	AD	0.678943	CSF_34_5_1 & CSF_34_5_2
35_73	18	713223	1.43912	76	Female	Caucasian or White			AD	401.2	2204.8	236.85	331.71	253.25	114.14	AD	0.58931	CSF_35_73_1 & CSF_35_73_2
36_34	5	713480	1.44073	65	Female	American Indian or Alaska Native			AD	202.75	1286.2	144.5	206.43	157.77	63.13	AD	0.72277	CSF_36_34_1 & CSF_36_34_2
37_17	9	711257	1.43221	84	Male	Caucasian or White			AD	266.9	940	103.6	91.37	119.35	73.7	AD	0.720791	CSF_37_17_1 & CSF_37_17_2
38_86	12	713498	1.44339	70	Female	Caucasian or White			AD	188.1	914.9	130.05	294.92	149.34	55.52	AD	0.522863	CSF_38_86_1 & CSF_38_86_2
39_59	19	713451	1.44436	70	Female	Caucasian or White			AD	255.85	954.4	115.5	216.61	136.77	54.89	AD	0.544918	CSF_39_59_1 & CSF_39_59_2
44_69	24	888627	1.41138	80	Female	Caucasian or White	MCI	MCI: Alzheimer's disease (AD)		327.85	846.25	117.7	263.97	141.14	74.23	AD	0.605993	CSF_44_69_1 & CSF_44_69_2
47_80	24	1.47843	1.47843	78	Male	Caucasian or White	Demented	Alzheimer's disease (AD)		249.05	454.95	75.85	306.97	74.6	54.53	AD	0.738745	CSF_47_80_1 & CSF_47_80_2
48_15	25	1.47147	1.47147	62	Female	Caucasian or White	MCI	MCI: Alzheimer's disease (AD)					703.067	47.7719	28.5867	AD	0.85835	CSF_48_15_1 & CSF_48_15_2
49_48	21	713457	1.44461	70	Male	Caucasian or White	Demented	Alzheimer's disease (AD)		509.3	215.15	48.75	238.78	47.69	22.58	AD	0.651774	CSF_49_48_1 & CSF_49_48_2
52_84	20	1.46421	1.46421	87	Male	Caucasian or White	Demented	Alzheimer's disease (AD)					516.749	62.3605	28.2951	AD	0.683736	CSF_52_84_1 & CSF_52_84_2
53_4	18	885839	1.38393	83	Male	Caucasian or White	Demented	Alzheimer's disease (AD)		432.7	377.8	59.1	371.45	75.17	26.98	AD	0.73746	CSF_53_4_1 & CSF_53_4_2
59_44	23	713086	1.43287	68	Male	Caucasian or White	MCI	MCI: Alzheimer's disease (AD)		184.05	400.2	49.35	291.05	85.28	44.73	AD	0.512706	CSF_59_44_1 & CSF_59_44_2
60_9	6	887016	1.39362	77	Male	Caucasian or White	Demented	Alzheimer's disease (AD)					360.809	158.712	91.4482	AD	0.614712	CSF_60_9_1 & CSF_60_9_2
64_18	24	714559	1.46401	74	Male	Caucasian or White	MCI	MCI: Alzheimer's disease (AD)					355.052	37.9339	26.5787	AD	0.842866	CSF_64_18_1 & CSF_64_18_2
66_78	23	713901	1.45092	67	Female	Black or African American	MCI	MCI: Alzheimer's disease (AD)					308.888	35.3373	28.3775	AD	0.756841	CSF_66_78_1 & CSF_66_78_2
69_39	24	713062	1.43855	74	Male	Caucasian or White	Demented	Alzheimer's disease (AD)					320.267	63.462	47.0128	AD	0.673536	CSF_69_39_1 & CSF_69_39_2
70_41	13	713449	1.44055	72	Female	Caucasian or White	Demented	Alzheimer's disease (AD)					332.85	74.1855	43.2751	AD	0.7531	CSF_70_41_1 & CSF_70_41_2
72_31	3	1.42497	1.42497	70	Male	Caucasian or White	Demented	Alzheimer's disease (AD)					248.619	92.5967	56.1664	AD	1.19938	CSF_72_31_1 & CSF_72_31_2
76_38	26	713549	1.44511	78	Female	Black or African American	MCI	MCI: Alzheimer's disease (AD)		546.55	293.55	59	544.92	67.7	43.62	AD	0.64111	CSF_76_38_1 & CSF_76_38_2
77_51	23	1.46229	1.46229	64	Male	Black or African American	MCI	MCI: Alzheimer's disease (AD)					444.861	44.626	36.8814	AD	0.687506	CSF_77_51_1 & CSF_77_51_2
78_29	26	714228	1.45953	64	Female	Caucasian or White	MCI	MCI: Alzheimer's disease (AD)		201.5	276.9	48.6	363.82	48.76	43.78	AD	0.650862	CSF_78_29_1 & CSF_78_29_2
80_12	14	1.42541	1.42541	59	Male	Black or African American	Demented	Alzheimer's disease (AD)		343.3	392	71.85	371.76	74.27	53.08	AD	0.597079	CSF_80_12_1 & CSF_80_12_2
84_70	22	713772	1.45155	89	Female	Caucasian or White	Demented	Alzheimer's disease (AD)					329.942	101.884	45.5954	AD	0.508129	CSF_84_70_1 & CSF_84_70_2
40_22	29	1.48082	1.48082	50	Male	Caucasian or White	Normal	Normal					616.847	40.3298	35.4149	Normal	0.634834	CSF_40_22_1 & CSF_40_22_2
41_87	27	713743	1.44908	70	Female	Caucasian or White	Normal	Normal					471.004	43.5983	24.7035	Normal	0.585069	CSF_41_87_1 & CSF_41_87_2
42_3	25	888692	1.41236	71	Male	Caucasian or White	Normal	Normal					745.793	54.8927	28.1527	Normal	0.659716	CSF_42_3_1 & CSF_42_3_2
43_56	26	1.50313	1.50313	67	Female	Black or African American	Normal	Normal					638.921	54.8239	41.5463	Normal	0.602034	CSF_43_56_1 & CSF_43_56_2
46_79	28	711460	1.42729	62	Male	Caucasian or White	Normal	Normal					663.708	61.8864	49.2558	Normal	0.698453	CSF_46_79_1 & CSF_46_79_2
50_81	27	887881	1.40545	77	Male	Caucasian or White	Normal	Normal					492.436	40.2214	19.3577	Normal	0.823485	CSF_50_81_1 & CSF_50_81_2
55_6	22	888216	1.4257	80	Female	Black or African American	Normal	Normal					596.07	31.7458	25.9631	Normal	0.700057	CSF_55_6_1 & CSF_55_6_2
56_13	30	1.47807	1.47807	63	Female	Caucasian or White	Normal	Normal					413.832	32.6669	43.442	Normal	0.771802	CSF_56_13_1 & CSF_56_13_2
58_33	31	1.48401	1.48401	65	Female	Caucasian or White	Normal	Normal					384.603	60.8041	52.5662	Normal	0.541608	CSF_58_33_1 & CSF_58_33_2
63_45	26	713663	1.44758	71	Female	Caucasian or White	Normal	Normal		510.95	201.15	47.4	547.35	50.05	24.57	Normal	0.603832	CSF_63_45_1 & CSF_63_45_2
65_46	26	713838	1.44893	62	Female	Black or African American	Normal	Normal					211.336	97.4937	50.4317	Normal	0.450483	CSF_65_46_1 & CSF_65_46_2
67_83	24	712351	1.43364	82	Male	Caucasian or White	Normal	Normal		415.25	405.15	64.8	314.55	93.27	39.56	Normal	0.631373	CSF_67_83_1 & CSF_67_83_2
68_42	26	888851	1.41324	68	Female	Black or African American	Normal	Normal		395.05	489.85	87.85	319.43	80.24	36.38	Normal	0.74528	CSF_68_42_1 & CSF_68_42_2
73_2	29	713845	1.45623	83	Male	Caucasian or White	Normal	Normal		187.2	469.4	84.85	291.23	49.41	38.54	Normal	0.785025	CSF_73_2_1 & CSF_73_2_2
75_75	23	1.44887	1.44887	72	Male	Caucasian or White	Normal	Normal					625.266	46.4734	29.6235	Normal	1.11866	CSF_75_75_1 & CSF_75_75_2
79_24	29	713651	1.44679	72	Female	Caucasian or White	Normal	Normal					407.168	106.173	39.5699	Normal	0.640519	CSF_79_24_1 & CSF_79_24_2
81_53	28	1.43978	1.43978	67	Female	Black or African American	Normal	Normal					360.725	52.9408	40.2493	Normal	0.762271	CSF_81_53_1 & CSF_81_53_2
83_68	25	713768	1.45115	68	Female	Caucasian or White	Normal	Normal					301.071	54.2219	37.0841	Normal	0.599738	CSF_83_68_1 & CSF_83_68_2
85_20	29	887924	1.40225	73	Female	Caucasian or White	Normal	Normal					715.241	69.27	21.0566	Normal	0.718239	CSF_85_20_1 & CSF_85_20_2
87_40	26	1.50187	1.50187	76	Male	Black or African American	Normal	Normal					533.278	42.8761	21.4866	Normal	0.862154	CSF_87_40_1 & CSF_87_40_2
2_72	19	714550	1.46346	70	Female	Caucasian or White			MCI	813.9	173.35	31.05				OTHER	0.466624	CSF_2_72_1 & CSF_2_72_2
5_14	23	713869	1.4504	72	Male	Caucasian or White	MCI	MCI: Vascular brain injury	MCI: Vascular	610.6	215.7	47.85				OTHER	0.507425	CSF_5_14_1 & CSF_5_14_2
6_52	NA	713763	1.45049	70	Male	Caucasian or White			MCI: Not AD	580.05	178.65	41.85				OTHER	0.582727	CSF_6_52_1 & CSF_6_52_2
7_35	29	714597	1.46482	72	Male	Caucasian or White	MCI	MCI: Bipolar disorder	MCI	843.4	166.65	36.9	454.6	38.11	14.72	OTHER	0.551826	CSF_7_35_1 & CSF_7_35_2
9_1	23	711877	1.45114	90	Female	Caucasian or White			MCI: Not AD	352.7	132.75	34.1				OTHER	0.517325	CSF_9_1_1 & CSF_9_1_2
12_50	23	714098	1.45885	82	Male	Caucasian or White			Possible DLB	588.2	194.55	35.2				OTHER	0.552726	CSF_12_50_1 & CSF_12_50_2
13_57	20	714232	1.45982	72	Female	Caucasian or White			MCI	576.95	122.95	28.3				OTHER	0.704829	CSF_13_57_1 & CSF_13_57_2
15_25	24	714828	1.4727	75	Male	Caucasian or White			MCI	602.3	142.45	31.7				OTHER	0.527225	CSF_15_25_1 & CSF_15_25_2
17_26	24	886829	1.39366	74	Male	Caucasian or White			MCI: PD	862.9	325.75	52.35				OTHER	0.655028	CSF_17_26_1 & CSF_17_26_2
18_85	25	884185	1.36908	82	Male	Caucasian or White			DLB	959.1	181.35	42.9				OTHER	0.502625	CSF_18_85_1 & CSF_18_85_2
19_11	21	1.53295	1.53295	73	Male	Caucasian or White			MCI	819.25	236.4	49.2				OTHER	0.831132	CSF_19_11_1 & CSF_19_11_2
20_77	25	1.53354	1.53354	74	Male	Caucasian or White			MCI	777.15	212.6	47.05				OTHER	0.707529	CSF_20_77_1 & CSF_20_77_2
21_36	24	1.53544	1.53544	74	Female	Caucasian or White			MCI	799.25	120.6	26.1				OTHER	0.549426	CSF_21_36_1 & CSF_21_36_2
22_61	20	1.53689	1.53689	81	Male	Caucasian or White			DLB	525	177.75	30.05				OTHER	0.614227	CSF_22_61_1 & CSF_22_61_2
23_58	20	1.55455	1.55455	39	Male	Caucasian or White			MCI	1156.05	185.1	45.45				OTHER	0.623078	CSF_23_58_1 & CSF_23_58_2
24_32	23	1.55544	1.55544	70	Female	Caucasian or White			MCI	753.95	128.25	25.2				OTHER	0.74278	CSF_24_32_1 & CSF_24_32_2
25_88	21	1.55639	1.55639	76	Male	Caucasian or White			MCI	1742.75	316.75	61.1				OTHER	0.691384	CSF_25_88_1 & CSF_25_88_2
26_74	22	1.56125	1.56125	59	Male	Caucasian or White			MCI	800.65	100.9	30.9				OTHER	0.581959	CSF_26_74_1 & CSF_26_74_2
27_76	22	713897	1.45719	70	Male	Caucasian or White			MCI	626.7	166.8	40.55				OTHER	0.886767	CSF_27_76_1 & CSF_27_76_2
33_43	11	713182	1.43915	73	Male	Caucasian or White			DLB	620.9	206.85	37.9				OTHER	0.526822	CSF_33_43_1 & CSF_33_43_2
45_67	24	884345	1.36977	83	Female	Caucasian or White	MCI	MCI: Vascular					678.33	88.6069	37.3826	OTHER	0.923808	CSF_45_67_1 & CSF_45_67_2
51_37	19	714862	1.47352	71	Male	Black or African American	MCI	MCI: Med illness					517.327	40.397	27.5519	OTHER	0.776222	CSF_51_37_1 & CSF_51_37_2
54_62	29	886747	1.3987	70	Male	Black or African American	Impaired, not MCI	Impairment NOS: possible HIV					678.38	43.3317	32.7781	other	0.836065	CSF_54_62_1 & CSF_54_62_2
57_71	24	1.4949	1.4949	70	Male	Caucasian or White	Impaired, not MCI	Impaired NOS: Possible TBI					298.231	69.0628	36.5907	other	0.658575	CSF_57_71_1 & CSF_57_71_2
61_19	22	1.45525	1.45525	62	Female	Black or African American	MCI	MCI: Vascular					670.019	48.1263	19.6182	OTHER	0.817364	CSF_61_19_1 & CSF_61_19_2
62_65	21	713889	1.45238	64	Female	Black or African American	MCI	MCI: Vascular					592.319	60.1798	29.2923	OTHER	0.417841	CSF_62_65_1 & CSF_62_65_2
71_23	19	713746	1.44291	72	Female	Black or African American	MCI	MCI: Vascular					487.674	27.755	28.4309	OTHER	0.775882	CSF_71_23_1 & CSF_71_23_2
74_10	24	884721	1.37419	85	Female	Caucasian or White	MCI	MCI: No Dx					317.681	47.1496	29.7619	OTHER	0.530884	CSF_74_10_1 & CSF_74_10_2
82_66	24	711052	1.39606	75	Male	Caucasian or White	MCI	MCI: Other					442.559	65.5585	32.0057	OTHER	0.731242	CSF_82_66_1 & CSF_82_66_2
86_60	22	713075	1.44541	77	Male	Caucasian or White	MCI	MCI: Possible FTD		659.3	370.05	53.5	480.44	74.28	26.56	OTHER	0.670957	CSF_86_60_1 & CSF_86_60_2
88_8	19	885908	1.38496	80	Female	Black or African American	MCI	MCI: Other		634.05	146.4	29	396.24	43.37	19.28	OTHER	0.887421	CSF_88_8_1 & CSF_88_8_2

## Sheet: Table_S3
Table S3: Raw PRM quantified peptide peak area before normalization
m/z	Sequence	Dotp	RT (min)	Product Ions	Gene	GIS_01	GIS_02	09_1	73_2	42_3	53_4	34_5	55_6	29_7	88_8	60_9	74_10	19_11	80_12	56_13	5_14	48_15	28_16	37_17	64_18	61_19	85_20	31_21	40_22	GIS_03	GIS_04	71_23	79_24	15_25	17_26	10_27	14_28	78_29	11_30	72_31	24_32	58_33	36_34	7_35	21_36	51_37	76_38	69_39	87_40
777.091	NPFVFAPTLLTVAVHFEEVAK		53.4	y13,y12,y11,y10,y9,y5,y4,y3,b5,b8	AFM	486891	808388	136596	1366211	71563	1579174	148091	1949923	2115166	640764	2047077	67631	1208794	204245	2260863	287632	567942	1144356	145137	1656190	902256	90908	1689647	41904	405414	55439	288262	1841371	142364	1517050	1260639	1089502	453981	47010	1295200	259323	378759	323784	111009	720999	2130452	147413	122525	1769260
448.242	ADDGRPFPQVIK	0.9	36.8	y7,y6,y5,y4,y3,y2,b7	ALDOA	5976304	4934316	3337049	3770231	4298855	4037749	4478063	4652747	7230468	2497332	5400461	2799328	3146333	2066893	2430818	2257629	2656646	7682178	4881446	2464923	2601304	2095074	4482002	1232173	2303025	1998126	4746150	9028087	3028183	4776839	5309073	6839997	3070910	8593924	4805926	2967903	7307065	7196607	2110955	2113178	2118772	2664459	2024851	1582682
566.793	ALANSLAC[+57]QGK	0.87	30	y9,y8,y7,y5,y4,y3,b3,b5	ALDOA	692416	691665	426159	795775	558638	556408	717091	490184	889537	404608	699879	319604	409132	196271	297306	325556	309239	1256943	651631	410751	319170	384221	959395	266773	364455	369104	538707	1137689	401713	627831	918475	914992	309931	1119284	655604	341942	846160	919539	399603	276708	318571	393352	238155	379862
704.359	LGEVNTYAGDLQK		36.6	y11,y10,y9,y8,y7,y6,y5,y4,y3,y2,b2,b3	APOA4	250716336	260673200	196672976	679021056	185190336	235387120	245709248	232832864	102020040	196304384	117269424	98936392	239444448	145163872	103885384	168799712	99377296	86874424	162018960	175186496	49129364	117112640	143898112	29652170	90633024	90652904	317377696	224099632	232093920	226092608	298369024	179581328	297039072	93694056	260038608	318591584	139353024	116358288	303372416	155685568	536498784	84958592	148835744	405070208
553.304	LNILNNNYK		38.4	y7,y6,y5,y4,y3	APOL1	1532514	1372956	1099471	1414016	966207	1241726	813569	564769	784230	628630	704946	491648	1860047	517850	773258	983530	543337	673242	566460	549126	242041	480607	434088	218918	331290	366154	813366	1509201	905793	1003324	1038467	891949	1732729	194405	1102542	1207231	734130	981779	1699726	638716	1860641	319059	602833	15856
434.774	LAPWLLR		48.7	y5,y4,y3,b4	B3GNT8	399710	366867	202008	494572	480941	268291	557520	370641	146575	164038	306672	199314	273753	157253	144460	162436	250940	233096	214593	184948	200417	121368	181148	62035	122501	115928	408427	351135	183176	12085	266296	187079	274430	166998	246731	191939	174804	191494	161689	115281	211123	127117	88571	65439
645.296	AEGAATEEEGTPK	0.87	25	y11,y10,y9,y8,y7,y6,y5,y4,y3	BASP1	575981	622380	344612	539687	460065	572797	576232	564194	949890	276631	824451	299976	422090	192300	332063	392285	272951	896831	575873	342670	279338	284853	1049618	145928	278352	260109	378345	1004208	309217	621601	553171	923694	331111	1017713	548628	250912	632149	758365	312004	211116	199024	248875	279714	170726
921.798	AQGPAASAEEPKPVEAPAANSDQTVTVK		24.8	y15,y14,y13,y10,y9,y8,y7,y6,y5	BASP1	36470	51319	13128	17042	21481	30350	32922	22064	55558	9651	52709	15687	18531	2828	14357	15019	15652	126315	44418	15632	18246	15760	127048	2918	21386	20807	25077	78492	14744	42629	43464	80139	13208	105603	41902	22764	50447	96342	18034	6793	12913	15105	9955	9695
644.964	SDGAPASDSKPGSSEAAPSSK	0.82	32.3	y12,y11,y10,y7,y6,y5,y4,y3	BASP1	672936	761620	367034	542998	583156	600299	771026	599740	913371	276657	859116	437261	216912	242541	502328	348670	409748	1408476	823297	462381	529792	436776	1212986	299522	444506	390489	426604	1295036	520505	639110	642379	1045292	455179	1665238	733125	315128	1265980	1359262	338629	297963	208787	457749	319716	164030
859.441	NEEEVVILFAQVGDR		52.7	y13,y12,y11,y10,y9,y8,y7,y4	C1QTNF1	217862	443390	152420	417969	36564	439085	269313	666083	614123	332558	164838	86569	145824	55830	605948	112303	338813	380200	145429	145862	524768	105968	466088	45836	196066	156530	170536	510638	203154	211555	85251	351309	88426	393567	301225	119440	832227	69213	62041	323611	94405	42853	93166	114833
662.77	EYESYSDFER		36.7	y8,y7,y6,y3	C8B	102369	88612	38765	29294	12575	61118	19992	8498	70151	93908	45371	21963	25907	46555	65273	65009	44200	37186	45472	27321	15705	44235	40416	37472	30299	28999	192164	73635	35365	170537	125615	73953	70567	11183	75089	82100	33149	5397	76837	32830	119034	6697	32696	5957
452.269	FPLTNAIK	0.93	39.4	y7,y6,y5,y4,y3	CHI3L1	51055816	47090568	17976510	62935768	34396164	61902424	41089824	32827610	66660528	29364594	74352744	17223930	16459478	19402252	13323505	19994732	16085268	56813272	22995782	13590740	14461869	16375985	34639824	13315704	18010580	17099840	21259302	62796784	37924600	29803994	19152928	40033820	17989100	67947424	49879896	35710432	36464112	36700904	18792098	17477532	10049777	14405336	12890201	10961828
438.73	IASNTQSR		24.1	y6,y5,y4,y3,y2,b2,b3	CHI3L1	10081093	9382160	5273529	15937509	7261182	14582511	8461688	11791665	16617488	10156682	24985076	8656423	6954194	5345606	5589715	7365087	5202501	21299824	9210494	7422689	6589478	6549566	11524216	3269517	6685353	6470284	6726033	13475852	25310174	11998458	9880761	17716780	12539747	22285960	21114770	14944277	16608715	20970366	11296663	8390357	7361535	5280936	4404836	6483802
607.622	EAGTLAYYEIC[+57]DFLR		52.8	y9,y8,y5,y4,y3,b5	CHI3L1	557566	602387	143870	222801	71291	331358	357797	345988	752012	313653	1154183	311595	378777	339332	303249	220660	698282	2708030	1070710	212623	272342	383349	602110	395950	1067319	279900	562869	1790800	488261	625502	360099	678873	363351	344894	1206545	777078	394728	1387135	418806	336787	461734	411940	164557	490805
609.348	ILGQQVPYATK		36.1	y9,y8,y7,y6,y5,y4,y3,y2,b3,b4	CHI3L1	71007912	71597200	21010964	107144376	38091996	97637248	58172408	50277696	71122520	32487056	114489640	25142062	33302378	31749804	18585658	35620372	22958952	105627048	38697144	31940004	25563672	22485906	67763200	11414066	26749728	28933592	26355362	84769800	50483656	50219728	31773828	53642736	29734638	85890928	73961936	43055336	46698872	51027940	31329780	20603100	25109744	17732638	18992908	24635614
812.866	GNQWVGYDDQESVK		36.8	y12,y11,y10,y9,y8,y7,y6,y5,y4,y3	CHI3L1	27115106	28733200	8569559	31746464	10885812	28309506	16527897	20081792	16419614	9752750	34007704	5280857	10379116	8177542	4499550	10063637	6076080	25255790	10517809	7444407	5927139	4515674	16529251	1638586	4838578	4671380	9971228	31513902	13558688	19148390	7375585	14637678	8807663	21446864	22246852	14635696	11981699	14825197	8277577	4744420	9371739	4241633	3189898	6427326
560.813	LILGMPTYGR		46.2	y8,y7,y6,y5,y4,b4	CHIT1	1773662	1705608	1854541	1772177	488635	1800568	840107	865982	1015499	361519	2009198	541058	1152498	3673765	665357	180198	511851	8836900	2122769	4719797	554894	466429	713332	102897	609426	629065	258992	487149	536631	470630	2589657	1781351	1741672	2107258	2831159	580961	1866901	24270	936772	614042	491246	310664	252259	1469652
722.875	VGAPATGSGTPGPFTK	0.9	33.3	y14,y13,y12,y11,y10,y9,y8,y5,y4,y3	CHIT1	1412686	1460199	1636308	1297255	322358	1697325	648686	684505	880654	341077	1921080	634777	1081938	3767192	709462	95050	416621	8631868	1794960	3515843	456783	439880	760318	45926	724739	696247	124395	357226	500329	280358	2157456	1691185	1535167	2455528	2680759	455481	1871268	11903	759241	546419	407468	337271	275110	1646219
986.966	LFQQSC[+57]PTGLVFSNSC[+57]K		45.3	y13,y12,y11,y9,y8,y7,y6,y5,y4,y3,b3	CHIT1	1432608	1429373	1349583	1477172	324012	1644633	608841	569623	586269	243904	1688161	330630	1212863	2936633	475163	138868	261956	7203854	1114906	2671693	231477	259414	482024	7657	363043	393922	147240	420230	392179	411061	2282120	1566700	1633814	1645447	2952491	399582	1510097	7832	647015	231732	409641	94001	162534	1908601
594.784	MYYSAVEPTK		33.2	y8,y7,y6,y5,y4,y3,b2,b3,b4	CP	7033017	7249659	79737	73794120	47709	85590	85007	30531124	14688	28410274	86553	59333	75694	18446250	93946	82216	8650	5817	6743	12439	31455	13924452	8328	44529	2367526	2460280	30542	65902	74608	20257	36946	75163	125684	70197	45723608	31419624	142541	69728	38543	123924	16909	54453	49350	30636800
466.695	NFDDYMK		37.2	y5,y4,b2	FABP3	267242	232387	100514	254205	138455	202631	277208	187116	142915	86993	241725	103347	100639	133584	88034	73738	64541	309211	195453	81446	66499	70216	159064	18056	67331	58302	142151	246264	86596	184272	182807	244638	113687	233415	215125	105344	162039	167888	92057	35113	63963	69089	70987	56261
497.733	VNDAQEYR		25	y6,y5,y4,y3	FETUB	249664	253739	224892	532254	131530	278556	211396	172998	130815	268661	33919	113313	175006	151689	193557	99227	147474	137293	120028	99551	86607	126806	33856	101958	92896	86995	160387	278334	248842	249723	217595	336667	168891	84486	186099	202751	178807	155768	266837	247573	189279	124338	127994	290271
485.217	YNNENTSK		23.2	y6,y5,y4,y3,b2,b3	FETUB	376857	619200	432305	716868	184175	631148	604282	257767	305465	780430	183797	490183	532233	201283	680827	507942	271962	201072	497824	351458	317273	200526	118102	125443	290012	317375	261567	666402	431027	491125	423832	806086	335524	184560	555537	561400	448005	381800	1231165	564181	1090461	503539	137378	381678
456.799	LVVLPFPK		48.3	y6,y5,y4,y3,b3	FETUB	12923630	12812988	10590482	26461026	10118948	10100608	6059016	8321484	6516081	14814108	3055407	7370904	13631665	9708995	4809146	7818219	7171707	5070782	5558705	5973412	1504245	6630381	2269147	2841351	4639030	4194728	9153069	12743864	4042737	13992267	11023040	16390212	10167143	4110487	10312723	14516078	9885288	5427135	6099294	12053728	8896165	5108583	6055625	10396425
1037.04	ASSQWVVGPSYFVEYLIK		53.2	y11,y10,y7,y6,y5,y4,y3	FETUB	526438	219357	67530	1656699	34587	453929	90672	237042	95858	699046	176070	29623	136326	24570	429845	334732	138307	123800	146805	195857	168354	15958	40966	17310	75709	66371	40716	361143	77414	233207	187416	476754	153300	14356	347982	112246	238600	238667	125683	242416	528638	166	14827	283421
497.228	ASTDNSPSSK	0.83	24.1	y8,y7,y6,y5,y3,b4,b5	GAP43	497440	478719	216873	621965	315771	374796	525252	292968	407721	154676	505271	220967	301743	151818	270493	304759	230570	884421	536130	309286	280838	322760	691604	156226	225005	275517	369725	678886	269167	376522	455399	565210	313652	790644	426370	260340	671731	702932	236285	167239	213088	275190	210676	210863
585.324	LPEATPTELAK		34.4	y9,y8,y6,y5,y4,y3,b4,b5,b8	Gc	47084136	43910504	25838028	153026736	51658804	47051628	36664876	24047862	16588063	21107	30726346	17790354	20619	43858212	30691	76078464	23379540	28528356	6094	27257190	6333	25088158	64356880	16483439	21070494	20911528	42816	68631272	70723920	125044368	93046	79596144	104232328	18472450	75626680	98066304	64632740	25622762	27776	33463170	11896	14976	17442470	5489
455.298	VKPIVTPR	0.87	26.8	y6,y5,y4,y3,b2,b3	GDA	2205266	2108036	1268375	2637939	2597149	1938173	3393742	1744110	3431023	998927	3876377	1283207	1389711	665851	1442814	1405912	1790968	4577106	2008390	2239495	1745267	1872545	6288424	1035553	1794209	1472527	1388812	4594333	1087311	2510108	4430192	3407745	1156615	5038866	2672170	1422470	4492587	3324432	1457209	1136307	854397	1740794	1145687	1153576
408.732	NNLLTNK	0.93	28.3	y5,y4,y3,b3,b5	GDA	4850895	5170924	1660962	3316394	4741286	4053002	5250408	3791516	3977344	1369386	2676653	2105801	1193164	738151	2148731	1636366	2399367	3912804	2333904	1445761	3117909	2972999	4233449	1724730	1590030	1496234	2291431	6395748	1571120	1934349	2195436	2428893	1743021	5190262	2133512	1592437	4325545	4251434	1675770	1638109	859724	2595899	1710935	1045629
442.729	NLYPSYK	0.9	32.7	y5,y4,y3,b3,b4,b5	GDA	1222308	1212506	486859	995917	690118	676455	1041378	861048	1173081	329923	1353153	71758	283111	186769	430312	396944	512579	2534786	719914	553465	613133	414378	1653279	265760	368687	330052	369230	1947880	427493	877148	1735604	1593007	328380	1293751	938140	482051	1120434	956877	329512	276707	272154	448231	301668	370304
495.232	NYTSVYDK		29.2	y6,y5,y4,y3,b3	GDA	532744	623785	325318	440597	386703	177430	549086	550895	699609	183819	719503	238966	192212	96803	254612	172983	311997	1069483	204703	269759	405504	278740	779267	176081	204328	185911	296131	1136881	272895	299401	525135	779906	233201	974692	375323	244816	1135125	902930	198551	202961	110391	325179	176317	135943
878.759	ASDSPIDLFYGDFFGDISEAVIQK	0.85	53.5	y12,y11,y9,y8,y7,y6,y5,y4,y3	GDA	84658	74520	0	526949	3007	133065	12512	207468	322536	34374	617999	1438	28179	10769	102669	48625	40598	880898	25135	68506	332767	3553	629349	6083	18109	6768	24445	79642	7436	150072	68618	101260	4160	13774	232538	5829	40415	15496	15971	12233	175209	2148	2527	130350
424.199	QANTEER	0.86	23.9	y5,y4,y3,y2,b2,b5	GSN	33752680	22704556	16689452	29882166	16125825	11728618	15769458	9181666	11754317	10765128	11155392	11305001	10713064	8856422	8889060	7804181	6668652	13144004	7529142	8402762	4971551	5730089	8059374	4609118	5567688	6125513	12569658	22738486	18255448	31355200	26412276	23244576	21268826	21904244	18897012	16795892	12071592	16488778	10797161	5583168	12465089	6690041	8404421	14619515
549.783	LHVDPENFK	0.87	33.2	y7,y6,y5,y4,b4	HBG2	172596	194770	486502	372519	483607	7257	9866	1342647	11651	535552	15729	459519	21189	149654	6416	14174	42783	69901	4240	6945	26434	16510	561827	6156	59901	57846	6886	10541	18211	2213	45795	18546	5514	522279	163471	6428	27533	959929	11551	72218	345944	5641	18706	29749
658.826	VNVEDAGGETLGR	0.87	32.9	y11,y10,y9,y8,y7,y6,y5,y4	HBG2	869668	1020406	2430450	1662823	2504090	35538	20862	5882055	60420	1825230	40550	2095768	30637	857247	29932	26357	266301	422422	80548	24485	149016	153202	3415087	2730	369802	359330	14657	62130	150071	39321	33293	12826	27250	2083142	1271573	81661	155392	4796577	90613	355480	1495394	5674	5884	187493
508.803	VLTSLGDAIK	0.82	39.4	y8,y7,y6,y5,y4,y3,b3	HBG2	385416	527384	1793155	617217	1708969	19302	38240	5233818	34104	635041	15742	1015348	2996	269851	10798	4829	35712	44439	3092	83476	12061	15184	660479	1400	64537	75098	5497	41462	28000	15344	11067	11431	4162	1471575	386318	11850	49796	2055918	1960	104495	395303	2694	2677	9738
681.86	GFGQSVVQLQGSR		38.9	y11,y10,y9,y8,y7,y6,y5,y4	ITGAM	153483	170934	64386	161813	135757	139848	200958	82591	158139	34728	245073	73410	23750	34105	84167	2753	82008	228573	88234	67953	49550	50283	139129	28826	61800	52313	63118	102685	110959	29224	97604	226315	17094	345068	75419	52086	99046	169223	41833	31966	42705	71391	35389	83345
1048.53	ADLEMQIESLTEELAYLK	0.77	53.4	y12,y9,y8,y7,y6,y5,y4,y3	KRT10	755858	627500	214620	608298	281310	955093	607316	326965	910144	3115497	517065	45545	51879	318937	360137	549330	491513	427676	609291	171268	271600	74664	1183273	21577	409224	157411	109744	610562	231888	1254093	232776	942682	108051	52503	368862	114912	1191800	873091	72578	448493	3334864	102232	9976	835543
738.396	FLEQQNQVLQTK	0.89	35.6	y10,y9,y8,y7,y5,y4,y3,y2,b2,b3	KRT2	159113056	175293632	143283584	76455312	356439040	128638944	199273216	67229288	110173872	307631872	48112968	52812788	46624780	122281280	22242074	55029472	89817168	93559752	142696704	22077518	35928280	41370324	44435828	64419012	67871024	67816888	133177136	65777248	605646720	179030288	172768864	172548256	53119564	38928960	51182076	154243200	201306064	139719824	83977768	67403872	143261200	112417832	19010854	108079832
439.735	STDFAPIK	0.89	33.8	y6,y5,y4,y3,b3	MAP1B	80796	76285	38658	70402	35792	69510	96250	48960	82044	22741	90306	33278	19693	20892	17611	20317	22556	179469	51629	25399	16695	15074	73609	3957	20967	17517	24403	110322	32529	45883	68590	103534	25664	104763	74267	21298	64621	97273	14008	14071	14502	20281	17452	16929
529.765	DQGGAGEGLVR	0.91	29.5	y8,y7,y6,y5,y4,y3,y2,b5	MAP2	17552	21660	8899	22476	11762	34209	18420	6450	63980	13013	73538	22977	13276	7816	12857	12044	10272	106710	26115	24516	13204	16838	68638	10254	11272	8809	8427	21059	19064	23248	54680	25775	7084	93516	33619	7571	43820	114835	12368	6550	20045	10322	8720	12783
363.201	GAAPPGQK	0.9	24	y6,y5,y4,y3,b6	MAPT	369215	330968	109989	162684	92727	272377	351551	114643	491541	68285	601254	171212	111283	114732	122781	145333	132848	107162	404967	192492	108033	52085	345318	60395	132860	133177	157189	475608	178699	175533	592678	969403	148347	643813	505479	75952	343891	803696	21449	56176	103421	231568	66529	35396
697.321	SGYSSPGSPGTPGSR	0.9	26.6	y12,y10,y9,y7,y4	MAPT	698606	751363	251185	498217	278367	422105	669726	364559	1058424	178474	1124960	183722	210086	249516	203418	214883	228906	1407201	847233	412842	163938	212148	845345	72576	307482	265699	276327	941542	251361	368990	866703	1928026	258833	1155145	698112	146723	478682	1247071	229229	152930	183155	251029	125387	129722
702.325	SGYSSPGSPGTPGSR[+10]	0.92	26.6	y12,y10,y9,y7,y4	MAPT	553630	607508	655938	566652	403053	399668	438559	504599	412488	424078	317945	270632	240259	303101	309285	285894	290450	287654	360454	272258	278127	265742	199224	109554	221923	199430	602852	576110	676236	307449	452813	519355	410543	401626	442103	515083	429261	330540	438572	408865	387051	325660	103218	182474
1083.46	DQGGYTMHQDQEGDTDAGLK	0.91	30.4	y13,y12,y11,y10,y9,y8,y6,y5,y3,y2,b9	MAPT	89358	85538	13750	75268	28518	67371	71131	28377	48993	5536	109357	4802	19166	9848	6033	15112	8046	112613	39438	24374	4951	4044	78014	320	6735	9457	23561	120363	8075	53773	59655	144240	18806	47521	59052	6161	63404	111737	9923	996	5732	1118	2104	7366
787.821	DEPPSEGEAEEEEK	0.57	26.6	y12,y11,y10,y9,y8,y5,y4,y3	NEFL	49535	51908	3835	20871	5361	67391	50896	5769	51303	9035	101585	6378	6987	8031	2405	2855	935	108890	27340	6839	1323	2274	9605	331	3777	3073	1658	14071	20020	19170	40280	132965	7521	73291	57697	4544	4359	119279	3098	1525	2062	1302	3304	13397
1190.48	EEGEQEEGETEAEAEGEEAEAK	0.81	32.3	y13,y12,y11,y10,y9,y8,y7,y6,y5,y4,y3,b3,b4,b5	NEFM	25481	33663	6456	19882	5238	24335	37680	6435	53416	9174	43721	8037	5833	15237	1289	3465	382	72235	14104	2826	427	3982	11964	0	2417	4064	7540	16242	7804	9488	19881	54867	8408	29800	44889	4480	2359	70176	4766	1726	1476	2730	1078	2149
950.016	MDQLEGQLLAQVLALEK	0.9	53.1	y13,y12,y11,y10,y9,y8,y7,y6,y5,y3,y3,b2	NPTXR	1077676	4296158	95579	14141549	834657	7734098	1534128	16211331	8733920	2139501	5278445	286151	886018	63467	8249483	5433751	3101322	2556143	4721672	2023842	12019920	744304	2258658	128187	1439008	2198606	1905466	10995793	1304862	5168001	3315899	2436831	1360229	1635851	4987637	1091643	9734855	5666431	630762	3353986	3231370	49170	117090	110555
689.788	LGEEDEQGWC[+57]R	0.87	33.8	y9,y8,y7,y6,y4,y3,b4,b5	PACSIN1	60178	50080	13391	36432	27174	30771	62264	36448	46126	9572	32266	1845	20489	6602	5980	10065	3526	52304	33876	10490	9786	9569	73468	3311	6611	6126	6281	72362	9574	8113	18369	38692	7757	49186	16512	2921	18531	49888	14670	4558	3615	10079	2075	6800
961.182	EYGVVLAPDGSTVAVEPLLAGLEAGLQGR		53.3	y14,y13,y12,y11,y10,y9,y8,y7,y6,y5,y4,y3,b4	PGLYRP2	4982323	5666511	571117	16214014	225453	13151879	616755	7367142	7714145	4108325	5340106	87850	1395528	456974	8512483	5478829	3547227	7508224	7083241	5704930	2184378	648875	20363906	31729	3329896	1527140	2035232	6846275	410514	10631315	4699234	9805924	2984467	161944	3521849	1258618	1310475	2010934	308802	3700104	14268455	31960	1028341	15185344
599.295	ITLDNAYMEK	0.91	38.4	y8,y7,y6,y5,y4,y3	PKM	6402965	6952778	2976787	7382921	3971962	4856533	6471918	4492848	6403081	2058283	5777235	2183093	2701783	1750160	2276674	2754741	2798131	8476229	5724891	3391626	2876323	2191706	7232246	1502410	1803700	1783717	4484269	8885447	2582177	4790062	4248104	5722699	2249520	7634222	4234016	2379669	5897258	6552787	3056499	2164202	2389863	2559697	1926507	1588591
490.255	VNFAMNVGK	0.84	37.8	y7,y6,y5,y4,y3,b2,b3	PKM	8071271	6580242	5651325	7262452	6220727	6727924	7901574	9091419	13719717	5032831	14113141	5068127	3974308	2686420	5108648	4977336	5689399	20117476	10694378	5786652	6472172	5949425	18031478	5323046	6391759	5702266	5855214	20456278	6590580	8250962	10068654	15658822	3142155	17844504	8854933	4188766	16955882	13948077	4871172	3695048	4403490	5874521	4159212	3011366
832.053	AEGSDVANAVLDGADC[+57]IMLSGETAK	0.83	52.7	y14,y13,y11,y8,y6,y5,y4,y3	PKM	1540031	1892864	311589	1542339	392264	412179	1650112	1066062	1064645	146448	1032791	339060	691619	600479	457579	201884	996692	4211444	1724801	1523000	679303	465075	1712478	147872	934325	597545	805949	1948231	423598	821417	422202	1466210	562844	1619462	503675	467440	1042318	3178926	1119325	968914	169297	410811	309945	232152
685.837	QSALEEAQQNPR	0.74	28.2	y10,y9,y8,y7,y6,y5,b4	SMOC1	657641	739053	117247	580101	126656	548254	984865	419854	1845947	50706	757056	194323	44503	59992	204607	40095	102745	948971	363672	66182	205153	33265	419383	8993	93266	67678	188958	721206	485750	163085	221316	716208	26880	1593281	475639	132049	647501	851354	38093	25179	3117	327137	27539	55993
512.235	TTEADDPFK	0.8	32.5	y7,y6,y5,y4,y3	SMOC1	597963	612855	272680	439081	278113	382809	522849	308914	1061178	195580	810244	248613	141876	215527	362462	223098	243641	1289567	548549	309004	200749	229246	555220	125116	227005	204241	184881	654154	411304	499314	568304	539670	295693	952565	609998	338454	555843	945244	177423	198045	142419	350923	182322	120366
676.766	SYESMC[+57]EYQR	0.88	31.3	y8,y7,y6,y5,y4,y3,b2,b3,b4	SMOC1	4327534	5153856	1846284	4414604	2504711	3586932	5093759	1943684	5426992	1156161	5189988	1260469	1878945	1394302	2142867	1919513	1799087	5061754	4411248	2606718	2180239	1120699	4719047	895712	1262524	1235551	2699349	5909166	2390543	4481735	3071375	3498216	1947884	5497347	4314123	1977203	3721172	6355592	1707994	1024542	1407120	2087338	938986	793218
429.738	AQALEQAK		25.1	y6,y5,y4,y3,b3	SMOC1	2745787	2992978	1175974	1449939	1481876	2102425	2464760	1649429	4026962	1171552	4815037	1230655	1045940	869738	1664770	1112305	1351851	4178494	2203196	1228439	1290180	1072883	2255053	352968	1040837	1125416	1330359	4493672	1523518	2792959	3293399	3892255	1642928	4610107	2865779	1720214	2655651	4284113	665123	733234	764650	1402170	843452	383526
528.724	VYSC[+57]DQER		25.1	y5,y4,y3,y2,b2,b3	SMOC1	235695	231588	80493	205427	82185	149901	217726	170279	252603	23097	408176	39726	55276	62370	54482	35601	77757	868437	397776	136781	98777	83055	352056	49363	128549	80074	6548	310514	10082	72182	56527	138689	29970	390284	86812	95659	60473	293195	59543	48517	12049	138326	66384	30070
437.231	C[+57]RDPTLGVVHR		27.8	y7,y6,y5,y4,y3,y2,b2,b3,b4,b5,b7	SMOC1	6382379	5185796	2402560	5820488	3171480	5915883	6930157	3631994	7101462	1399366	6941252	2087550	1831509	1644949	2519071	1548597	1750335	5162345	3872625	1874034	2186182	1204816	3494520	365556	1388574	1282507	3290647	9574255	3508577	5690654	5305485	5888287	2540466	8455191	6929785	2488779	4848009	6907238	1320237	964269	1142352	2486247	759253	1318470
409.211	HVGDLGNVTADK		28.4	y7,y6,y5,y4,y3,b3,b4,b5,b6,b7	SOD1	12766333	11759432	7259301	14036642	15251794	10972098	13278639	10552263	6974363	4699845	9650010	5055201	4289896	2993291	3518463	3888714	3799287	13187781	4657956	3476200	4735826	3385277	9613921	2431965	2691870	2428179	6939564	14436071	7160677	11394299	6978045	7427217	3792387	13974297	6992508	2879758	11915803	10558819	3820662	2645881	2355716	4877552	1998125	1977855
483.256	GDSVVYGLR	0.93	35.9	y7,y6,y5,y4,b3	SPP1	10767451	10067822	4384559	9442438	7012649	8828516	7364505	5177073	10700286	5632199	9170252	2579522	4612548	4400709	3496457	1910995	4061530	16925968	4141643	3294592	4605603	4620251	7514844	5248586	3241419	3684559	5317313	9189843	6234834	6192390	9219870	9050909	2683726	7487343	5301346	6628767	5322617	10303608	3612060	3211369	2351653	5027492	2195492	2945104
488.26	GDSVVYGLR[+10]	0.91	35.9	y7,y6,y5,y4,b3	SPP1	7064160	6949744	6299537	5431418	4774357	4366727	5079611	4963616	5441492	3453214	2541167	2735153	3602634	3373954	2700041	3141853	3537756	4118889	3135633	2586458	2677085	2665474	2046930	4537074	2335781	2053554	5693944	4952424	5925517	4541643	4009983	4367375	4321847	3826476	3454175	4162752	3297661	3087838	4592680	4124579	3569584	2923704	2052773	3332705
519.223	QADSGSSEEK	0.83	23.5	y8,y7,y6,y5,y4,y3,b4,b5	SPP1	14510623	13161907	6222264	6932981	13476232	9025630	8431635	11289138	18272312	5746037	14728742	4560950	4852929	4213129	4498861	2888589	3449134	26661332	5226530	3341798	7107370	5438904	9535226	934041	4005480	5320877	11452282	38825004	16993816	8222569	22607810	18953762	5781517	25865590	17697106	13167363	4898549	25826676	4172401	5354700	3553349	12360304	1414511	5134094
694.32	ISHELDSASSEVN	0.8	29.3	y2,b4,b5,b6,b7,b8,b9,b10,b11	SPP1	368302112	431835264	205158480	195622240	354913984	257953840	345553280	281454368	420054272	300765504	621708928	240282224	362218240	219674976	315986432	249740032	265142672	642283776	326563136	271888224	315484096	291851456	647005696	239596704	282466560	247682128	293465248	617084160	369368128	417944736	370330144	478381728	245076592	712744256	438828320	373684480	433724480	717059200	178153120	194731392	198838128	390380256	176587920	128129048
927.953	AIPVAQDLNAPSDWDSR	0.91	45.4	y13,y11,y10,y9,y8,y7,y2	SPP1	463014656	444174272	165803552	433914496	375840800	420546656	309064096	322121664	280713248	217795712	459222496	103128176	272581792	162512592	185380416	164772800	194544144	616780032	265724272	209438528	284262432	170370016	486848192	55966192	151855520	158290560	276295520	558533952	226213744	333506624	270449472	297791488	167555424	376951776	339770848	274282336	263343600	560657344	167516416	87998904	169415168	203396336	63526752	159233520
932.957	AIPVAQDLNAPSDWDSR[+10]	0.91	45.4	y13,y11,y10,y9,y8,y7,y2	SPP1	301068544	294107488	268333056	307327808	196591616	248195680	223261360	274856736	180497184	151062976	162118352	121538920	173066000	140712608	139890224	160436544	159126720	169012480	182950848	121841424	131532432	113008112	122085952	47507332	97005512	98001520	271696704	271347904	232646496	237934928	208156880	197213024	202736880	175383184	200019936	212011312	186075088	209950384	187044224	135953088	189243728	108732400	64703276	146232800
806.864	RPDIQYPDATDEDITSHMESEELNGAYK		42.7	y13,y11,y10,y8,y7,y6,y5,y4,y3,b3,b4,b5,b6,b8,b10	SPP1	1281349	1383937	510453	1138859	538357	1258098	1014991	1517862	1291815	722814	1168200	195276	973416	843354	813277	420407	495930	1480126	894775	576998	1064056	368541	1356237	572342	555209	553571	1354743	1508046	911546	910838	823210	791453	811212	1802563	692640	804875	857651	1581644	383627	443164	269966	751253	271420	151852
456.743	SHEAEVLK	0.83	25.3	y6,y2,b3,b5,b6	STMN1	1045820	867141	358541	1047713	648992	870534	953355	663507	715052	452964	1058540	456276	399179	352641	388295	396460	354930	1186146	753703	464610	387892	397364	829747	194509	331563	369529	583791	1321920	402314	871729	882323	1144361	535241	1090385	1164870	390098	1013382	1349356	290095	229089	450598	361958	293874	281843
460.75	SHEAEVLK[+8]	0.77	25.3	y6,y2,b3,b5,b6	STMN1	934660	946922	685323	981891	675986	871441	736953	822993	393904	233960	184331	377702	283087	474098	320546	348269	316701	329255	165774	316640	390421	334378	98384	268230	245948	281013	950787	850160	773595	486711	424635	613603	377739	671069	768177	536494	425700	652138	288585	296239	294471	288721	313062	246766
455.759	HIEEVRK	0.93	24.1	y5,y4,y3,b4	STMN1	134784	181011	62259	129689	129759	141525	138668	119107	135180	77311	215338	72448	73837	72630	66834	62538	55623	137018	131093	102411	68348	56438	166429	32304	60684	65617	119609	240919	74456	222194	155225	186579	93843	179387	197752	58460	150626	199300	47377	38514	76747	39631	94761	53632
481.683	DPADETEAD		29.1	y8,y5,y4,b4	STMN1	305921	308728	526395	363646	358899	286534	409878	513626	426048	301674	219971	327231	292663	239136	378275	226880	293053	217776	259161	167943	330618	234484	166315	155480	232382	224533	308563	346238	561787	242556	292614	305626	292448	443104	250871	262912	415753	424497	227930	382543	256335	364058	188960	214038
513.26	ASGAPPGGQQR	0.81	24.4	y9,y7,y6,y5,y4,y3,b3,b4	SYN1	490922	441136	274244	426678	216088	452136	425282	355575	560669	172332	587709	335426	219649	137988	254814	254372	246547	750723	497269	313162	259908	268935	490124	102594	242842	262587	272625	689278	250027	326977	493708	724043	192429	830962	438616	163849	502653	782683	170332	172188	176669	261116	124769	121571
495.604	QGPPQKPPGPAGPTR	0.79	26	y12,y11,y10,y9,y8,y7,y6	SYN1	715134	532184	157923	780332	351721	656188	698659	503254	848002	90785	609454	233924	250394	158205	210817	267395	132398	869199	465738	296874	222515	151946	656932	33539	188110	212050	245532	1165539	245136	662712	777080	1149372	355072	1099497	674055	153332	623633	1029465	183645	139818	205261	221431	85804	85648
532.785	LGFEDGSVLK	0.91	41.9	y7,y6,y5,y4,y3,b5,b6,b8	UCHL1	649217	672143	344230	894377	530491	583037	800935	501328	673023	433039	692252	301428	336660	460919	251504	274765	290051	639943	470341	425831	175149	229691	511364	103913	253370	220860	451528	698818	376524	494893	737486	717685	252090	824910	537869	465636	558080	783851	273196	375506	501702	320125	265654	391638
443.748	LGVAGQWR	0.87	35.8	y6,y5,y4,y3,y2,b3,b4	UCHL1	793445	702576	349474	1116691	360718	635378	624411	576387	352711	319524	554438	168005	282976	321921	165612	198885	214535	508871	448082	349721	152750	118756	366496	38455	133316	133257	412748	584550	276400	410994	544420	430434	163246	487714	366000	295942	274437	490987	139603	214428	548860	185840	63963	302269
771.053	QTIGNSC[+57]GTIGLIHAVANNQDK	0.88	42.6	y13,y12,y10,y8,y6,y5,y4,y3	UCHL1	728247	702507	409278	967190	398873	591913	906035	672661	748888	491168	851723	244497	366052	551015	250948	277981	212902	553825	524974	477941	127941	176762	408152	15423	232581	233879	556650	909812	527104	685109	908226	868918	336172	978554	717051	568282	566264	877395	276515	365844	679997	294567	228817	439322
614.973	MPFPVNHGASSEDTLLK	0.87	41.3	y13,y12,y11,y10,y7,y5	UCHL1	391261	423482	161709	516428	255253	324794	519098	341975	321667	195570	613990	196279	219328	296608	165225	165915	151913	368204	331433	262639	99704	113008	347995	30626	112738	110915	175231	539817	212647	379412	356659	396774	126138	602914	442266	223582	409679	556213	86401	162349	314559	149844	89873	136366
448.239	FSAVALC[+57]K	0.89	35.2	y6,y5,b3,b4	UCHL1	232943	221167	83091	321830	138511	179706	299119	174475	109093	86267	242993	75273	76571	86855	27128	38542	36356	153986	77628	72084	35275	26391	58725	13770	36772	19772	118242	232445	95417	119026	173664	239915	79822	213158	157852	63261	169298	214815	39714	50904	120990	70237	40486	86186
958.935	NSEPQDEGELFQGVDPR	0.87	42.8	y12,y10,y7,y5,b7	VGF	31273938	37672088	14671228	32890672	39680284	35879176	26470038	31217362	18228586	11099529	23180902	15046814	16848338	2671559	20572450	18884084	19237970	38284936	19729706	16429596	19815454	20194326	57877040	8412537	13220298	11454167	21472514	85579776	15863607	33687676	14289919	15634196	20723996	57408336	11771742	10135975	52895848	20932738	18108074	12790630	8678807	16972220	5612304	11338213
963.939	NSEPQDEGELFQGVDPR[+10]	0.87	42.8	y12,y10,y7,y5,b7	VGF	15549784	18548970	18856132	16162697	13771970	13624247	15111795	13038178	12672390	11321399	9410528	10628868	10926508	10427898	10847964	9935467	9155556	8737303	9393074	6422377	6610550	6408376	7079369	3960243	6285721	5546409	20811244	20999496	22264496	11296884	12832366	14060857	15726733	15850120	13097214	16251658	14304139	13721634	14030251	14350587	9583422	9711040	5590369	8384065
644.543	GLQEAAEERESAREEEEAEQER		30.7	y9,y8,y7,y6,y5,y4,y2,b5	VGF	1471705	1539994	972345	1911222	2014519	2257540	1813831	1912976	1734642	947453	2816482	2214184	1291924	228247	3068033	2107757	2706117	6486585	2782791	1544836	3906074	3294985	8056655	1138436	2575882	2150826	828490	4795780	1059961	1242389	791002	1512780	1120560	6978135	874263	464736	5560196	2390583	1068855	1145501	851545	2568488	522723	1061508
1081.95	VGEEDEEAAEAEAEAEEAER	0.88	41.1	y13,y12,y11,y10,y9,y8,y7,y6,y5,y4,y3,b3,b4,b5	VGF	91697248	114809776	46545676	74503104	92320904	90489016	79178112	76076224	53915640	34103148	55984100	28981214	58353272	8134674	44723608	57885684	43325224	137940912	46379556	46343412	41109564	51609624	189882784	37699452	36837164	29591046	45207292	200354224	36808668	106951056	50219296	48275928	50288404	154118160	32447488	34396020	134528224	55432272	62678572	40924688	23955750	37710124	13765704	43987492
1018.46	QNALLFAEEEDGEAGAEDK	0.87	44.1	y14,y13,y12,y11,y8,y6,y5,b4	VGF	651421	678976	216568	512112	562552	633929	377390	672608	396103	168652	286552	130384	129333	37208	312303	314748	234832	510643	256567	182989	273950	237833	710120	53420	147323	138555	392465	1983017	306828	474470	247936	296043	333421	1037515	150863	75444	776775	296882	269793	158830	88199	288557	37579	112645
1142.49	EAEGTEEGGEEEDDEEMDPQTIDSLIELSTK		52.8	y13,y11,y9,y7,y6,y4,y3,b5,b6	VGF	1179803	2262676	984352	759326	924684	1032403	2065056	1475188	843041	588052	1073843	1395297	946221	126067	307301	1794286	2184525	2204362	1838608	381679	844676	1010656	5260616	380159	730114	1063681	371501	1160919	70615	539739	339100	712688	1026298	6213238	937866	369884	4547334	1014194	934272	1206827	134855	656847	104816	404177
581.255	AQEEAEAEER	0.87	24.7	y8,y7,y6,y5,y4,y3,y2,b2,b3	VGF	1109435	1132080	743479	856769	1022201	892439	873644	1488914	813986	434217	708982	616677	467507	43496	675396	705101	585693	1002372	738335	663866	826305	1156167	1308268	498907	585695	722188	700436	1923003	759486	1109298	585916	673770	425902	1802763	452053	226327	1716217	948114	655231	455015	459427	863535	280606	178966
574.809	AYQGVAAPFPK	0.81	37.7	y8,y6,y5,y4,y2	VGF	83397320	76719840	29700940	85672752	81554992	79107200	71296280	115370064	50753804	22422130	66014252	40783828	35960240	7028940	61512732	48489448	58763656	105021952	55773456	53395032	73720960	70855328	191258656	26790146	42193572	45053408	42163164	158381600	28073588	77050192	39174008	43475080	41740844	110779136	33797396	20433620	124589256	52265704	29401028	24716124	28900288	38789664	19283072	30029826
578.816	AYQGVAAPFPK[+8]	0.81	37.7	y8,y6,y5,y4,y2	VGF	37427088	31775186	39081696	31830204	26498884	27502818	34289520	38724312	27924762	24167112	21433388	23889268	20720300	21568298	26363340	22613698	24551248	24507244	26763430	18771494	23373942	18916296	18909536	12444820	18662768	19808650	39324556	34011760	38769040	32409926	27946254	31037242	27435124	28080948	34023152	30037004	31821642	28932092	19386150	24247254	25650476	20474704	17178824	21108904
415.704	DGSAPEVR	0.91	25.6	y6,y5,y4,b2,b3,b4	VGF	94126992	100946152	56728308	76569400	123500344	90217616	82491296	125062152	80623816	30281040	70205624	77966592	55348796	9335122	59784224	57319892	59407416	137249008	62280648	38114980	87042016	62485200	138913344	34536744	37295756	43251528	68299736	203968688	48433156	74331920	43094664	60073872	56605416	197751984	35005588	25099428	208988672	93560264	38883572	31131528	26237436	52185400	27332450	37850332
549.283	VNLESPGPER	0.86	30.1	y8,y7,y6,y5,y4,y3,y2,b2,b3	VGF	53647436	48744568	19809122	50502024	61491004	52364132	50645872	71889760	36328856	16643551	46445972	33586280	23623654	4427686	43148592	33659220	40397840	65128868	42403884	25517378	52072420	47841684	110562096	18191224	30208276	31202398	29419578	115715392	18518964	40960780	24527204	30758070	36548888	83721960	22356966	12741375	103586920	43832308	25271312	17465196	14199848	28236076	11196459	14141108
897.709	GGEERVGEEDEEAAEAEAEAEEAER	0.91	40	y13,y11,y10,y9,y8,y7,y6,y5,y4,y3,b3,b5,b6	VGF	151580944	160389168	72627856	118118768	169306176	157715472	117307376	167806544	94757688	53279712	125753776	73419784	89253648	12727555	103762872	111086680	92792064	286477088	113823720	87624408	118494800	108880744	301820928	23862260	72114616	76336816	64310168	249866464	47948784	146909952	69357216	77859016	67202240	216912256	51964148	41307028	255127952	94517696	72124976	41226556	43344140	61430592	35152440	72178800
454.266	NLLSVAYK	0.93	40.4	y6,y5,y4,y3,y2,b3	YWHAB	7948092	6738942	3891075	8895455	4739045	6062428	6409039	5289267	7211586	3944791	8327256	2844903	3433462	2962293	2472771	2694458	3184603	9571199	6185987	3538969	2483339	2467875	6577748	1442406	2598815	2616857	5673310	7371236	3176232	5445513	6675614	7962246	2347164	7953798	6102728	4160615	5344614	8940051	2538025	1900294	4753556	2492779	2625125	3097052
696.66	AAFDDAIAELDTLSEESYK	0.89	53	y12,y11,y10,y9,y8,y6,y3	YWHAE	182054	290026	80334	113254	10933	81372	73745	62202	118943	86943	100380	87063	9038	122824	86997	31232	177755	321379	45879	87259	14222	99974	83862	23837	181735	95916	326313	478827	87211	70778	206235	99860	150538	95186	38820	148000	165361	691118	101508	63388	16981	81596	33378	25746
623.256	NC[+57]SETQYESK	0.9	25	y7,y6,y5,y4,y3	YWHAG	120280	122408	53434	117353	61067	96014	106683	79883	153608	49817	134933	45483	73477	49347	41535	62665	47861	177263	111743	74622	29612	44189	128855	11956	34128	43979	60142	142321	49289	92835	111524	157578	43249	126162	139771	38555	68934	159424	30017	25196	55826	53085	50182	37370
1065.99	TAFDDAIAELDTLNEDSYK	0.95	52.9	y12,y7,y6,b5,b6	YWHAG	115651	92561	79086	155425	7105	113298	147224	139770	129309	102100	52338	28645	36602	22107	33723	8542	71411	301680	140765	85473	33500	7086	91463	23630	15551	95434	85751	87767	78465	3190	5547	92454	105138	168160	193198	11214	142541	126857	18934	85980	60022	34774	30743	48387
445.253	VVSSIEQK	0.82	25.9	y6,y5,y3,y2,b2,b3	YWHAZ	1891213	1785338	640893	2839845	1152495	1668945	2142254	1143644	2833111	1143076	2153262	1139946	967841	841880	629752	580259	671587	2359433	1541140	1012451	510048	587908	1968052	307171	606900	632825	1736223	2071743	868926	1534105	2234533	2290431	726736	2512852	1812237	1080640	1337385	2854703	566284	621954	1369747	878302	784114	622348
1021	GIVDQSQQAYQEAFEISK	0.91	48.5	y12,y11,y10,y9,y8,y7,y6,y5,y4,y3	YWHAZ	634498	591642	313999	695596	189717	559625	585467	480182	959182	201764	508644	143443	128869	157451	131773	100747	151327	770522	430967	215248	140680	94320	338771	36394	136482	143823	511244	628683	313610	432441	608403	794546	157341	783246	399189	275954	392095	718432	127469	140231	245859	145227	92770	228070
1066.5	TAFDEAIAELDTLSEESYK	0.93	53.1	y12,y11,y10,y9,y8,y7,y5,y4	YWHAZ	956449	690309	138383	80114	80306	47672	462329	499563	693050	218073	463992	72527	88278	182495	244870	83032	103800	169195	498633	336384	585276	150982	630816	58626	293540	578075	180708	1331080	185443	19639	1057088	47431	310334	405955	179225	326502	677672	117501	62254	594379	608577	21912	136668	28238
774.86	SVTEQGAELSNEER	0.97	29	y10,y9,y8,y7,y6,y5	YWHAZ	4117673	4596804	2554150	4309402	2453492	3027205	4663496	3075121	5179491	3499739	6455157	2663509	2684138	2811722	1990971	2127047	2104245	5471587	5002055	3116850	1667468	1891360	5559378	982300	2425199	2098023	3739011	4729503	2748655	3743793	5214384	6349185	2117974	6731077	5178576	3369931	3784396	6895755	1757851	2233557	3287898	2650335	1932112	1795708
779.865	SVTEQGAELSNEER[+10]	0.95	29	y10,y9,y8,y7,y6,y5	YWHAZ	2152136	2009260	2341669	1628067	1856357	1442096	1903975	2136002	1845056	2027161	1736079	1817646	1634390	1654969	1810554	1480720	1589979	977813	1517115	1353820	1367233	1243434	1154385	949946	1275774	1074419	2442712	2685174	2581102	1816283	1903140	1973690	2061808	2212323	2046419	2076258	2030157	2098603	1398300	2397822	1647745	1661889	977897	908204
709.863	DIC[+57]NDVLSLLEK	0.91	53.1	y10,y9,y8,y7,y6,y5,y4,y3,b4	YWHAZ	18724	81850	13884	45927	110108	1797	158564	287135	290080	166199	11048	103396	79922	33054	83801	42088	131960	42328	349207	33239	124079	52104	15732	60727	27794	156703	105495	319420	111772	11559	39685	24496	102785	98053	126412	89440	68744	402430	27412	85042	46970	22309	41600	7434
576.283	YLAEVAAGDDK	0.96	31.5	y8,y7,y5,y4,y3,b3	YWHAZ	198674	235148	135473	166290	131308	205747	251366	229735	323496	134760	351585	128719	77210	110985	90793	78126	100703	370450	280077	131895	93125	89476	275533	35020	117273	132045	175071	238826	104007	137750	283955	358098	47582	306849	281697	131364	229464	359044	59203	73866	133198	90481	90686	81110
[truncated: 54 more columns]

## Sheet: Table_S4
Table S4: Normalized peptide peak areas
m/z	Sequence	Dotp	RT (min)	Product Ions	Gene	GIS_01	GIS_02	09_1	73_2	42_3	53_4	34_5	55_6	29_7	88_8	60_9	74_10	19_11	80_12	56_13	5_14	48_15	28_16	37_17	64_18	61_19	85_20	31_21	40_22	GIS_03	GIS_04	71_23	79_24	15_25	17_26	10_27	14_28	78_29	11_30	72_31	24_32	58_33	36_34	7_35	21_36	51_37	76_38	69_39	87_40
777.091	NPFVFAPTLLTVAVHFEEVAK		53.4	y13,y12,y11,y10,y9,y5,y4,y3,b5,b8	AFM	361513	661022	88486.3	1.22425e+06	58919.2	1.47692e+06	117042	1.48073e+06	2.07797e+06	588069	3.08471e+06	63455.9	1.69719e+06	295213	2.68227e+06	389455	819051	1.99499e+06	206530	2.94638e+06	1.36681e+06	126711	4.03822e+06	84590.2	813751	113428	203554	1.60104e+06	120563	1.46963e+06	1.37494e+06	1.35904e+06	445511	41434.5	1.24406e+06	232309	346775	321382	139217	650539	2.69819e+06	144280	195412	2.54104e+06
448.242	ADDGRPFPQVIK	0.9	36.8	y7,y6,y5,y4,y3,y2,b7	ALDOA	4.43736e+06	4.03481e+06	2.16172e+06	3.37846e+06	3.53933e+06	3.77629e+06	3.53919e+06	3.5332e+06	7.10331e+06	2.29196e+06	8.13786e+06	2.62651e+06	4.41757e+06	2.98746e+06	2.8839e+06	3.05684e+06	3.83125e+06	1.33925e+07	6.9463e+06	4.38513e+06	3.94066e+06	2.92018e+06	1.07119e+07	2.48735e+06	4.62266e+06	4.08817e+06	3.35145e+06	7.84977e+06	2.56446e+06	4.62753e+06	5.79043e+06	8.53215e+06	3.01362e+06	7.57467e+06	4.61617e+06	2.65873e+06	6.69003e+06	7.14322e+06	2.64736e+06	1.90667e+06	2.6834e+06	2.60783e+06	3.22939e+06	2.27307e+06
566.793	ALANSLAC[+57]QGK	0.87	30	y9,y8,y7,y5,y4,y3,b3,b5	ALDOA	514114	565578	276064	713085	459938	520379	566745	372235	873893	371334	1.05464e+06	299873	574436	283688	352721	440804	445965	2.19126e+06	927272	730732	483504	535540	2.29293e+06	538526	731538	755187	380403	989202	340197	608208	1.00175e+06	1.14135e+06	304149	986535	629719	306321	774707	912717	501144	249667	403466	384992	379828	545564
704.359	LGEVNTYAGDLQK		36.6	y11,y10,y9,y8,y7,y6,y5,y4,y3,y2,b2,b3	APOA4	1.86155e+08	2.13154e+08	1.27404e+08	6.08463e+08	1.52471e+08	2.20145e+08	1.94194e+08	1.76808e+08	1.00226e+08	1.80161e+08	1.76711e+08	9.28286e+07	3.36189e+08	2.09818e+08	1.23249e+08	2.28555e+08	1.43316e+08	1.5145e+08	2.30553e+08	3.11659e+08	7.4425e+07	1.63236e+08	3.43913e+08	5.98578e+07	1.8192e+08	1.85476e+08	2.24113e+08	1.94851e+08	1.96552e+08	2.19026e+08	3.25421e+08	2.24008e+08	2.91497e+08	8.25818e+07	2.49772e+08	2.85403e+08	1.27586e+08	1.15495e+08	3.80461e+08	1.40471e+08	6.79469e+08	8.3153e+07	2.37375e+08	5.81768e+08
553.304	LNILNNNYK		38.4	y7,y6,y5,y4,y3	APOL1	1.15101e+06	1.01259e+06	597077	1.06408e+06	741479	1.00715e+06	612292	398497	940624	560963	910133	443361	2.44756e+06	710974	826531	1.30751e+06	794760	1.00251e+06	777191	1.01625e+06	339386	673016	1.05975e+06	529105	644462	717191	576935	1.20533e+06	754787	986698	1.03409e+06	1.05342e+06	1.59032e+06	173620	862111	1.17257e+06	645701	922665	2.45667e+06	724272	2.18365e+06	376482	944493	21903.7
434.774	LAPWLLR		48.7	y5,y4,y3,b4	B3GNT8	300206	270574	109702	372178	369080	217609	419589	261522	175805	146381	395934	179738	360220	215898	154413	215943	367060	347099	294424	342276	281022	169957	442241	149933	238303	227070	289705	280435	152638	11884.7	265172	220946	251875	149143	192926	186429	153748	179964	233695	130723	247775	149995	138769	90398.5
645.296	AEGAATEEEGTPK	0.87	25	y11,y10,y9,y8,y7,y6,y5,y4,y3	BASP1	427662	508923	223238	483607	378781	535706	455419	428437	933185	253881	1.24235e+06	281457	592630	277948	393957	531155	393633	1.56347e+06	819468	609615	423163	397038	2.50856e+06	294580	558711	532184	267165	873142	261865	602172	603325	1.15221e+06	324933	897011	526967	224774	578768	752739	391286	190485	252061	243586	446109	245199
921.798	AQGPAASAEEPKPVEAPAANSDQTVTVK		24.8	y15,y14,y13,y10,y9,y8,y7,y6,y5	BASP1	27078.7	41963.8	8504.26	15271.1	17685.7	28384.7	26019.6	16754.9	54580.9	8857.32	79426.3	14718.6	26018.2	4087.55	17033	20335.8	22572.3	220208	63206.9	27809.5	27640.5	21966.8	303642	5890.47	42926.2	42571.2	17707.9	68247.5	12486.2	41296.6	47404.7	99964.7	12961.6	93078.3	40247.6	20392.6	46187.1	95627.3	22616.5	6129.15	16354.2	14784	15877	13924.1
644.964	SDGAPASDSKPGSSEAAPSSK	0.82	32.3	y12,y11,y10,y7,y6,y5,y4,y3	BASP1	505415	561715	199321	408619	447521	486897	580274	423173	1.09552e+06	246877	1.10918e+06	394315	285425	332993	536936	463522	599354	2.09733e+06	1.12957e+06	855710	742866	611637	2.96129e+06	723917	864703	764856	302598	1.03428e+06	433731	628519	639669	1.23452e+06	417768	1.4872e+06	573252	306081	1.11349e+06	1.27742e+06	489432	337875	245033	540133	500918	226594
859.441	NEEEVVILFAQVGDR		52.7	y13,y12,y11,y10,y9,y8,y7,y4	C1QTNF1	161761	362562	98737	374537	30103.9	410653	212849	505810	603323	305209	248392	81224.7	204742	80695.9	718891	152059	488615	662813	206946	259490	794959	147702	1.11394e+06	92527.6	393546	320261	120422	443991	172044	204943	92980.4	438220	86776.2	346889	289332	106998	761951	68699.5	77806	291986	119563	41942.2	148588	164925
662.77	EYESYSDFER		36.7	y8,y7,y6,y3	C8B	76008.3	72458.4	25111.8	26250	10353.2	57160.4	15800.5	6453.2	68917.3	86185.2	68368.8	20607.1	36374.4	67290	77439.3	88022.4	63742.5	64827.3	64706.7	48604.4	23791.2	61656.2	96593.3	75643.5	60816.5	59332	135695	64024.4	29949.4	165207	137004	92248.3	69250.4	9856.68	72124.3	73547.4	30349.8	5356.96	96361.7	29621.7	150755	6554.67	52146.1	8555.54
452.269	FPLTNAIK	0.93	39.4	y7,y6,y5,y4,y3	CHI3L1	3.79086e+07	3.85062e+07	1.16451e+07	5.6396e+07	2.8319e+07	5.7894e+07	3.24749e+07	2.49286e+07	6.54882e+07	2.69497e+07	1.12041e+08	1.61606e+07	2.31097e+07	2.80438e+07	1.58069e+07	2.70729e+07	2.31972e+07	9.90441e+07	3.2723e+07	2.41781e+07	2.1908e+07	2.28254e+07	8.27883e+07	2.688e+07	3.6151e+07	3.49863e+07	1.50121e+07	5.46008e+07	3.2117e+07	2.88724e+07	2.08895e+07	4.99378e+07	1.76535e+07	5.98888e+07	4.79105e+07	3.19904e+07	3.3385e+07	3.64286e+07	2.35673e+07	1.57695e+07	1.27279e+07	1.40992e+07	2.05583e+07	1.57436e+07
438.73	IASNTQSR		24.1	y6,y5,y4,y3,y2,b2,b3	CHI3L1	7.5715e+06	6.91959e+06	2.86384e+06	1.19934e+07	5.57232e+06	1.18277e+07	6.36826e+06	8.32012e+06	1.99314e+07	9.06339e+06	3.22574e+07	7.80623e+06	9.15072e+06	7.33916e+06	5.97482e+06	9.79116e+06	7.6099e+06	3.17171e+07	1.26369e+07	1.37369e+07	9.23966e+06	9.17165e+06	2.81344e+07	7.90213e+06	1.30051e+07	1.26734e+07	4.7709e+06	1.07625e+07	2.10907e+07	1.17996e+07	9.83907e+06	2.0924e+07	1.15091e+07	1.99032e+07	1.65103e+07	1.45152e+07	1.46081e+07	1.97077e+07	1.63275e+07	9.51425e+06	8.63952e+06	6.23138e+06	6.90131e+06	8.95683e+06
607.622	EAGTLAYYEIC[+57]DFLR		52.8	y9,y8,y5,y4,y3,b5	CHI3L1	418765	444276	78129.9	167663	54709.5	268762	269278	244127	901981	279891	1.49013e+06	280992	498416	465880	324141	293346	1.0214e+06	4.03247e+06	1.46903e+06	393493	381874	536821	1.46995e+06	956975	2.07627e+06	548244	399253	1.43023e+06	406862	615137	358580	801768	333488	308019	943434	754769	347181	1.30361e+06	605315	381900	541893	486080	257821	678006
609.348	ILGQQVPYATK		36.1	y9,y8,y7,y6,y5,y4,y3,y2,b3,b4	CHI3L1	5.33312e+07	5.28048e+07	1.14102e+07	8.06288e+07	2.92322e+07	7.91927e+07	4.37805e+07	3.54756e+07	8.5306e+07	2.89901e+07	1.47814e+08	2.26727e+07	4.38212e+07	4.35904e+07	1.98661e+07	4.73538e+07	3.3583e+07	1.57287e+08	5.3093e+07	5.91101e+07	3.5845e+07	3.1488e+07	1.65432e+08	2.75868e+07	5.20366e+07	5.66726e+07	1.86943e+07	6.77016e+07	4.20674e+07	4.93875e+07	3.16398e+07	6.33536e+07	2.72908e+07	7.67078e+07	5.78331e+07	4.18193e+07	4.10738e+07	4.79555e+07	4.5282e+07	2.33629e+07	2.94689e+07	2.09241e+07	2.97573e+07	3.4032e+07
812.866	GNQWVGYDDQESVK		36.8	y12,y11,y10,y9,y8,y7,y6,y5,y4,y3	CHI3L1	2.03651e+07	2.11915e+07	4.65377e+06	2.389e+07	8.3539e+06	2.29616e+07	1.24389e+07	1.41696e+07	1.96941e+07	8.70294e+06	4.39063e+07	4.76219e+06	1.36574e+07	1.12272e+07	4.80955e+06	1.33786e+07	8.88772e+06	3.76079e+07	1.44306e+07	1.37771e+07	8.31094e+06	6.3235e+06	4.03533e+07	3.96031e+06	9.41254e+06	9.1499e+06	7.07277e+06	2.51686e+07	1.12983e+07	1.88311e+07	7.34446e+06	1.72875e+07	8.08377e+06	1.91538e+07	1.73955e+07	1.42155e+07	1.05385e+07	1.39326e+07	1.19639e+07	5.37994e+06	1.09987e+07	5.00503e+06	4.9978e+06	8.87881e+06
560.813	LILGMPTYGR		46.2	y8,y7,y6,y5,y4,b4	CHIT1	1.31693e+06	1.39468e+06	1.20136e+06	1.58803e+06	402303	1.68397e+06	663970	657609	997640	331788	3.02763e+06	507656	1.61815e+06	5.31001e+06	789374	243989	738160	1.54056e+07	3.0207e+06	8.39658e+06	840597	650124	1.70485e+06	207715	1.22325e+06	1.28707e+06	182885	423568	454454	455920	2.82445e+06	2.22204e+06	1.70918e+06	1.85733e+06	2.71938e+06	520440	1.70925e+06	24090	1.17481e+06	554035	622157	304061	402322	2.11074e+06
722.875	VGAPATGSGTPGPFTK	0.9	33.3	y14,y13,y12,y11,y10,y9,y8,y5,y4,y3	CHIT1	1.04891e+06	1.19401e+06	1.05999e+06	1.16245e+06	265404	1.58742e+06	512682	519799	865166	313028	2.89484e+06	595590	1.51908e+06	5.44505e+06	841700	128698	600825	1.50482e+07	2.55423e+06	6.25473e+06	691970	613120	1.81714e+06	92709.3	1.4547e+06	1.42452e+06	87840.4	310602	423711	271595	2.35307e+06	2.10957e+06	1.50653e+06	2.1643e+06	2.57491e+06	408032	1.71325e+06	11814.7	952169	493020	516053	330103	438766	2.36433e+06
986.966	LFQQSC[+57]PTGLVFSNSC[+57]K		45.3	y13,y12,y11,y9,y8,y7,y6,y5,y4,y3,b3	CHIT1	1.07597e+06	1.0542e+06	732903	1.11161e+06	248651	1.33395e+06	458213	401922	703185	217650	2.17953e+06	298157	1.59595e+06	4.0318e+06	507899	184611	383173	1.07271e+07	1.52967e+06	4.9444e+06	324573	363269	1.17678e+06	18506.3	706232	771580	104440	335618	326798	404249	2.27249e+06	1.85032e+06	1.49953e+06	1.46952e+06	2.30864e+06	388111	1.3282e+06	7360.42	935154	262773	480756	110919	254651	2.63657e+06
594.784	MYYSAVEPTK		33.2	y8,y7,y6,y5,y4,y3,b2,b3,b4	CP	5.28222e+06	5.34681e+06	43301.9	5.55319e+07	36612.4	69421.3	63976.2	2.15426e+07	17617.1	2.53521e+07	111746	53505.6	99602.5	2.53255e+07	100418	109298	12652.7	8661.98	9251.49	23020.4	44105.7	1.9499e+07	20331.4	107623	4.60558e+06	4.81898e+06	21664	52632.8	62170	19921.3	36790.1	88769.6	115354	62691.8	3.57527e+07	3.05176e+07	125371	65529.6	55707.6	140524	19844.5	64253.3	77319.5	4.23222e+07
466.695	NFDDYMK		37.2	y5,y4,b2	FABP3	200715	171391	54585	191296	106252	164352	208627	132028	171416	77628.9	312083	93196.7	132426	183402	94099.1	98027.4	94406.6	460440	268164	150729	93243.9	98326.6	388327	43639.7	130980	114197	100830	196679	72159.4	181218	182036	288924	104343	208459	168213	102320	142521	157779	133053	39816.4	75067.2	81523.4	111219	77719.8
497.733	VNDAQEYR		25	y6,y5,y4,y3	FETUB	185374	207484	145684	476947	108291	260518	167075	131371	128514	246567	51112	106318	245715	219249	229634	134354	212678	239347	170800	177103	131199	176746	80915	205819	186462	177992	113256	242007	210736	241918	237324	419956	165740	74465.8	178751	181630	163708	154612	334642	223379	239719	121695	204135	416892
485.217	YNNENTSK		23.2	y6,y5,y4,y3,b2,b3	FETUB	279814	506323	280045	642377	151635	590279	477588	195743	300093	716249	276961	459922	747275	290932	807727	687755	392207	350534	708404	625249	480630	279500	282261	253228	582115	649350	184703	579426	365022	475774	462260	1.0055e+06	329264	162671	533603	502917	410174	378968	1.54401e+06	509046	1.38106e+06	492837	219101	548172
456.799	LVVLPFPK		48.3	y6,y5,y4,y3,b3	FETUB	9.5957e+06	1.04772e+07	6.86047e+06	2.37114e+07	8.33113e+06	9.44656e+06	4.78868e+06	6.31916e+06	6.40149e+06	1.35958e+07	4.60414e+06	6.91587e+06	1.91394e+07	1.40333e+07	5.70553e+06	1.05859e+07	1.03426e+07	8.84003e+06	7.91004e+06	1.06268e+07	2.27875e+06	9.24165e+06	5.42321e+06	5.73574e+06	9.31151e+06	8.58242e+06	6.46336e+06	1.10806e+07	3.42365e+06	1.35549e+07	1.20225e+07	2.0445e+07	9.97745e+06	3.62298e+06	9.90555e+06	1.30039e+07	9.05054e+06	5.38687e+06	7.64916e+06	1.08758e+07	1.12669e+07	5.00001e+06	9.65797e+06	1.49315e+07
1037.04	ASSQWVVGPSYFVEYLIK		53.2	y11,y10,y7,y6,y5,y4,y3	FETUB	395386	161781	36672.8	1.24671e+06	26542.5	368178	68239.7	167255	114974	623799	227318	26713.6	179385	33733	459459	444993	202307	184348	201418	362465	236063	22346.7	100011	41836.7	147278	130002	28880.6	288428	64508.2	229343	186625	563060	140700	12821.1	272098	109024	209860	224297	181654	274888	620411	195.876	23230.3	391522
497.228	ASTDNSPSSK	0.83	24.1	y8,y7,y6,y5,y3,b4,b5	GAP43	369346	391451	140489	557336	259981	350527	415127	222474	400551	141956	761384	207326	423658	219436	320911	412645	332514	1.54183e+06	762914	550224	425435	449874	1.65292e+06	315368	451632	563708	261078	590280	227948	364753	496689	705038	307800	696872	409536	233220	615008	697717	296326	150896	269873	269341	336002	302845
585.324	LPEATPTELAK		34.4	y9,y8,y6,y5,y4,y3,b4,b5,b8	Gc	3.49596e+07	3.59058e+07	1.67378e+07	1.37125e+08	4.25317e+07	4.40049e+07	2.89777e+07	1.82614e+07	1.62963e+07	19371.2	4.6301e+07	1.66921e+07	28949.8	6.33921e+07	36411.5	1.0301e+08	3.37165e+07	4.97342e+07	8671.77	4.84909e+07	9593.72	3.49687e+07	1.53811e+08	3.32746e+07	4.22929e+07	4.2785e+07	30234.1	5.96738e+07	5.98937e+07	1.21136e+08	101482	9.92876e+07	1.02288e+08	1.62816e+07	7.26407e+07	8.78504e+07	5.91749e+07	2.54327e+07	34834	3.0193e+07	15066.1	14657.7	2.78186e+07	7883.39
455.298	VKPIVTPR	0.87	26.8	y6,y5,y4,y3,b2,b3	GDA	1.63739e+06	1.72375e+06	821647	2.36383e+06	2.13828e+06	1.81267e+06	2.68221e+06	1.32444e+06	3.37068e+06	916777	5.84125e+06	1.20399e+06	1.9512e+06	962412	1.71174e+06	1.90361e+06	2.58282e+06	7.97939e+06	2.85794e+06	3.98409e+06	2.64387e+06	2.61002e+06	1.50292e+07	2.09044e+06	3.60135e+06	3.01279e+06	980697	3.9947e+06	920806	2.43165e+06	4.83186e+06	4.25079e+06	1.13504e+06	4.44125e+06	2.56666e+06	1.27429e+06	4.11322e+06	3.29977e+06	1.82749e+06	1.02526e+06	1.08208e+06	1.7038e+06	1.82723e+06	1.65678e+06
408.732	NNLLTNK	0.93	28.3	y5,y4,y3,b3,b5	GDA	3.60176e+06	4.22829e+06	1.07596e+06	2.97178e+06	3.9036e+06	3.79056e+06	4.14961e+06	2.8792e+06	3.9074e+06	1.25677e+06	4.0334e+06	1.9758e+06	1.67525e+06	1.06691e+06	2.54924e+06	2.21564e+06	3.46022e+06	6.8213e+06	3.32115e+06	2.57203e+06	4.72325e+06	4.14387e+06	1.01178e+07	3.48166e+06	3.19152e+06	3.0613e+06	1.61807e+06	5.561e+06	1.33053e+06	1.87389e+06	2.39449e+06	3.02978e+06	1.7105e+06	4.57469e+06	2.04927e+06	1.42655e+06	3.96028e+06	4.21989e+06	2.10159e+06	1.47802e+06	1.08883e+06	2.54073e+06	2.72873e+06	1.50175e+06
442.729	NLYPSYK	0.9	32.7	y5,y4,y3,b3,b4,b5	GDA	918026	894255	264393	749452	529605	548667	783741	607550	1.40702e+06	294409	1.74701e+06	64710.2	372533	256421	459958	527698	749769	3.7745e+06	987732	1.02428e+06	859726	580272	4.03619e+06	642318	717211	646477	261902	1.55568e+06	356225	862613	1.72828e+06	1.88139e+06	301391	1.15543e+06	733560	468212	985473	899262	476255	313772	319401	528902	472641	511544
495.232	NYTSVYDK		29.2	y6,y5,y4,y3,b3	GDA	400123	460058	176667	331560	296760	143912	413242	388708	839127	164032	928927	215496	252923	132904	272153	229964	456370	1.59255e+06	280855	499232	568591	390332	1.90244e+06	425572	397482	364146	210051	907972	227400	294440	522919	921091	214035	870482	293476	237788	998394	848563	286973	230148	129555	383704	276246	187794
878.759	ASDSPIDLFYGDFFGDISEAVIQK	0.85	53.5	y12,y11,y9,y8,y7,y6,y5,y4,y3	GDA	63583.2	54960.4	0	396542	2307.61	107928	9416.52	146388	386857	30673.9	797879	1296.77	37079.5	14785.1	109742	64642.1	59384.3	1.31173e+06	34485.6	126781	466601	4975.43	1.53645e+06	14702.1	35227.7	13256.6	17339.3	63606.3	6196.33	147585	68328.5	119591	3818.1	12301.3	181828	5661.66	35546.8	14563	23083.4	13871.6	205626	2534.59	3959.2	180068
424.199	QANTEER	0.86	23.9	y5,y4,y3,y2,b2,b5	GSN	2.53503e+07	1.67452e+07	9.06335e+06	2.24871e+07	1.23751e+07	9.51298e+06	1.18681e+07	6.47852e+06	1.40984e+07	9.60635e+06	1.44024e+07	1.01947e+07	1.40969e+07	1.21593e+07	9.50147e+06	1.03749e+07	9.7545e+06	1.95725e+07	1.03301e+07	1.55507e+07	6.97103e+06	8.0241e+06	1.96755e+07	1.11398e+07	1.08309e+07	1.19981e+07	8.91589e+06	1.81601e+07	1.5212e+07	3.08356e+07	2.63008e+07	2.74525e+07	1.95208e+07	1.95623e+07	1.47761e+07	1.63137e+07	1.06175e+07	1.5496e+07	1.56055e+07	6.33103e+06	1.46291e+07	7.89409e+06	1.31677e+07	2.01956e+07
549.783	LHVDPENFK	0.87	33.2	y7,y6,y5,y4,b4	HBG2	128151	159264	315154	333810	398163	6787.08	7797.49	1.01958e+06	11446.1	491509	23701.8	431151	29750.1	216308	7611.89	19191.6	61699	121860	6033.53	12355.2	40044.3	23012.2	1.34275e+06	12426.9	120234	118353	4862.49	9165.23	15422.3	2143.83	49947.1	23134.1	5411.13	460336	157017	5758.38	25208	952808	14486.2	65160.5	438134	5521.11	29833.7	42726
658.826	VNVEDAGGETLGR	0.87	32.9	y11,y10,y9,y8,y7,y6,y5,y4	HBG2	653173	752576	1.31988e+06	1.25132e+06	1.92167e+06	28824.6	15700.7	4.15034e+06	72469.2	1.62876e+06	52352.8	1.88993e+06	40313.9	1.17694e+06	31994.2	35039	389529	629020	110513	45313.4	208948	214536	8.33734e+06	6598.16	719380	703825	10396.5	49620.3	125052	38669.4	33152.5	15147.9	25010.4	1.86042e+06	994281	79316.6	136674	4.50777e+06	130966	403097	1.755e+06	6695.19	9218.8	259006
508.803	VLTSLGDAIK	0.82	39.4	y8,y7,y6,y5,y4,y3,b3	HBG2	289470	388959	973788	464471	1.31148e+06	15655.7	28779.4	3.69295e+06	40905.1	566684	20324	915625	3942.31	370488	11541.9	6419.68	52237.3	66173.2	4242.27	154486	16911.7	21262.8	1.61244e+06	3383.67	125545	147095	3899.12	33113.7	23332.1	15089.7	11020.3	13500.3	3819.93	1.31424e+06	302074	11509.8	43797.9	1.93213e+06	2832.86	118492	463929	3178.86	4194.21	13452.2
681.86	GFGQSVVQLQGSR		38.9	y11,y10,y9,y8,y7,y6,y5,y4	ITGAM	113960	139773	41709	144999	111771	130792	158825	62717.9	155358	31872	369296	68878.1	33345.9	49294.9	99855	3727.57	118267	398477	125557	120889	75062.2	70086.1	332515	58190.1	124046	107032	44570.2	89282.9	93967.4	28310.6	106453	282303	16775.1	304142	72441.2	46660	90682.2	167968	52463	28842.1	54085.3	69873.7	56441.1	119701
1048.53	ADLEMQIESLTEELAYLK	0.77	53.4	y12,y9,y8,y7,y6,y5,y4,y3	KRT10	561219	513110	139030	545089	231608	893247	479986	248290	894138	2.85928e+06	779156	42733.3	72840	460987	427263	743794	708830	745579	867022	304688	411441	104069	2.82799e+06	43556.8	821399	322063	77494.7	530874	196378	1.2149e+06	253881	1.17589e+06	106035	46276.1	354298	102941	1.09116e+06	866614	91020.5	404664	4.22356e+06	100059	15910.5	1.20002e+06
738.396	FLEQQNQVLQTK	0.89	35.6	y10,y9,y8,y7,y5,y4,y3,y2,b2,b3	KRT2	1.1814e+08	1.43338e+08	9.28184e+07	6.85107e+07	2.93463e+08	1.20309e+08	1.57494e+08	5.10525e+07	1.08236e+08	2.82333e+08	7.25006e+07	4.95524e+07	6.54629e+07	1.76744e+08	2.63878e+07	7.45101e+07	1.29529e+08	1.63105e+08	2.03058e+08	3.92762e+07	5.4427e+07	5.76634e+07	1.06201e+08	1.30041e+08	1.36231e+08	1.38753e+08	9.40418e+07	5.71922e+07	5.12901e+08	1.73435e+08	1.88433e+08	2.15235e+08	5.21285e+07	3.43119e+07	4.91613e+07	1.38175e+08	1.84307e+08	1.38683e+08	1.05317e+08	6.08168e+07	1.81439e+08	1.10029e+08	3.03199e+07	1.55226e+08
439.735	STDFAPIK	0.89	33.8	y6,y5,y4,y3,b3	MAP1B	60682.6	56262.2	20993.6	52979.2	27467.2	56379	72437.7	34545.8	98405.5	20293.1	116591	30009.6	25913.2	28683.3	18824.3	27009.4	32993.5	267244	70835.7	47004.9	23409.5	21108.8	179703	9563.71	40787.4	34310.8	17309.5	88108.9	27106	45122.7	68300.6	122277	23554.7	93562.1	58071.6	20686.6	56837.1	91416.1	20246.3	15955.8	17019.6	23931.1	27343.1	23386
529.765	DQGGAGEGLVR	0.91	29.5	y8,y7,y6,y5,y4,y3,y2,b5	MAP2	13182.6	15974.8	4832.68	16913.7	9026.3	27746.6	13862.9	4551.08	76739.1	11612.3	94942.6	20720.3	17469.3	10730.9	13742.8	16011.3	15025.3	158900	35830.1	45370.8	18514.4	23579	167568	24783	21927.6	17254.3	5977.42	16818.8	15885.8	22862.8	54449.3	30441	6501.78	83517.6	26287.7	7353.65	38541.7	107921	17875.9	7427.37	23524.9	12179.7	13662.1	17658.6
363.201	GAAPPGQK	0.9	24	y6,y5,y4,y3,b6	MAPT	274140	270634	71250.4	145779	76344	254740	277845	87057.5	482897	62669.4	906019	160642	156245	165832	145666	196781	191585	186818	576269	342446	163657	72597.8	825302	121917	266678	272480	110998	413533	151334	170047	646414	1.20923e+06	145579	567456	485521	68039.8	314852	797734	26899.3	50686.2	130981	226646	106105	50836.3
697.321	SGYSSPGSPGTPGSR	0.9	26.6	y12,y10,y9,y7,y4	MAPT	518710	614393	162716	446446	229185	394772	529311	276838	1.03981e+06	163797	1.69518e+06	172380	294968	360647	241333	290952	330114	2.45321e+06	1.20561e+06	734451	248346	295699	2.02035e+06	146507	617181	543621	195126	818655	212869	357457	945284	2.405e+06	254004	1.01814e+06	670548	131438	438260	1.23782e+06	287477	137985	231964	245694	199977	186309
702.325	SGYSSPGSPGTPGSR[+10]	0.92	26.6	y12,y10,y9,y7,y4	MAPT	411066	496762	424914	507770	331842	373788	346611	383182	405234	389203	479106	253925	337332	438098	366933	387101	418869	501475	512927	484351	421328	370400	476141	221153	445446	408034	425698	500918	572681	297839	493868	647839	402883	353993	424647	461425	393013	328088	550016	368909	490195	318739	164620	262072
1083.46	DQGGYTMHQDQEGDTDAGLK	0.91	30.4	y13,y12,y11,y10,y9,y8,y6,y5,y3,y2,b9	MAPT	67113.2	63086.5	7467.06	56641	21885	54644	53533.2	20022.6	58763.4	4940.09	141187	4330.37	25219.7	13520.7	6448.64	20089.9	11769.2	167690	54109.5	45108	6942.22	5663	190458	773.411	13101.7	18523.6	16712.2	96128.2	6728.8	52881.9	59403.3	170352	17260.4	42440.2	46174.5	5984.13	55766.7	105009	14342.1	1129.41	6727.1	1319.21	3296.46	10175.5
787.821	DEPPSEGEAEEEEK	0.57	26.6	y12,y11,y10,y9,y8,y5,y4,y3	NEFL	37203.7	38283.5	2082.63	15705.9	4114.09	54660.3	38304.3	4070.57	61534	8062.45	131153	5751.58	9193.89	11026	2570.69	3795.44	1367.66	162146	37510.8	12656.7	1855.09	3184.39	23448.9	799.997	7347.44	6019.13	1176.05	11237.8	16682.4	18852.3	40110	157035	6902.86	65455	45115	4413.55	3833.94	112097	4477.65	1729.27	2419.97	1536.33	5176.57	18506.8
1190.48	EEGEQEEGETEAEAEGEEAEAK	0.81	32.3	y13,y12,y11,y10,y9,y8,y7,y6,y5,y4,y3,b3,b4,b5	NEFM	18919.5	27526.4	4182.17	17816	4312.55	22759.2	29780	4886.6	52476.6	8419.55	65882.4	7540.84	8189.74	22023.4	1529.26	4691.62	550.897	125929	20070	5027.49	646.853	5550.25	28593.7	0	4851.43	8314.95	5324.3	14122.2	6608.94	9191.44	21683.5	68440.6	8251.13	26265.7	43116.6	4013.3	2159.8	69655.4	5977.07	1557.33	1869.34	2671.98	1719.28	3086.43
950.016	MDQLEGQLLAQVLALEK	0.9	53.1	y13,y12,y11,y10,y9,y8,y7,y6,y5,y3,y3,b2	NPTXR	809399	3.16853e+06	51905	1.06419e+07	640526	6.27306e+06	1.15458e+06	1.14386e+07	1.04757e+07	1.9092e+06	6.81483e+06	258047	1.16587e+06	87136	8.81783e+06	7.22364e+06	4.53642e+06	3.8063e+06	6.4782e+06	3.74544e+06	1.68541e+07	1.04228e+06	5.51412e+06	309816	2.79932e+06	4.30644e+06	1.35158e+06	8.78181e+06	1.08733e+06	5.08236e+06	3.30191e+06	2.87797e+06	1.24843e+06	1.46095e+06	3.89998e+06	1.0603e+06	8.56225e+06	5.32525e+06	911662	3.80325e+06	3.79235e+06	58019.5	183452	152722
689.788	LGEEDEQGWC[+57]R	0.87	33.8	y9,y8,y7,y6,y4,y3,b4,b5	PACSIN1	44681.7	40950.6	8674.63	32646.3	22372.9	28778.5	49209.7	27677.8	45314.8	8784.82	48621.1	1731.1	28767.3	9542.44	7094.62	13628	5084.98	91183	48205.6	18661.9	14824.6	13337.6	175587	6683.81	13269.7	12533.8	4435.27	62917.6	8107.89	7859.42	20034.5	48264.1	7612.28	43352.5	15860.1	2616.71	16966.2	49517.9	18397.7	4112.57	4578.35	9864.79	3309.37	9766.27
961.182	EYGVVLAPDGSTVAVEPLLAGLEAGLQGR		53.3	y14,y13,y12,y11,y10,y9,y8,y7,y6,y5,y4,y3,b4	PGLYRP2	3.74202e+06	4.1792e+06	310150	1.22014e+07	173015	1.06674e+07	464169	5.19821e+06	9.25253e+06	3.6661e+06	6.89444e+06	79221.8	1.83631e+06	627395	9.09895e+06	7.28356e+06	5.18867e+06	1.11803e+07	9.7183e+06	1.05579e+07	3.0629e+06	908649	4.97149e+07	76686.1	6.47769e+06	2.99123e+06	1.44363e+06	5.46779e+06	342076	1.04551e+07	4.67941e+06	1.15811e+07	2.73918e+06	144630	2.75384e+06	1.22248e+06	1.15262e+06	1.88985e+06	446322	4.19573e+06	1.67455e+07	37712.1	1.61116e+06	2.09773e+07
599.295	ITLDNAYMEK	0.91	38.4	y8,y7,y6,y5,y4,y3	PKM	4.75416e+06	5.68532e+06	1.92835e+06	6.61575e+06	3.2702e+06	4.54205e+06	5.11501e+06	3.41177e+06	6.29047e+06	1.88901e+06	8.70562e+06	2.04832e+06	3.7934e+06	2.52966e+06	2.70103e+06	3.72993e+06	4.03529e+06	1.47768e+07	8.14653e+06	6.03375e+06	4.35728e+06	3.05487e+06	1.72849e+07	3.03287e+06	3.62041e+06	3.64949e+06	3.16653e+06	7.72575e+06	2.18676e+06	4.64034e+06	4.63327e+06	7.13845e+06	2.20755e+06	6.72879e+06	4.06684e+06	2.13177e+06	5.39927e+06	6.50417e+06	3.83317e+06	1.95271e+06	3.02673e+06	2.5053e+06	3.07254e+06	2.28156e+06
490.255	VNFAMNVGK	0.84	37.8	y7,y6,y5,y4,y3,b2,b3	PKM	5.99286e+06	5.38069e+06	3.6609e+06	6.5078e+06	5.12165e+06	6.29227e+06	6.24493e+06	6.90383e+06	1.34784e+07	4.61894e+06	2.12669e+07	4.75525e+06	5.58007e+06	3.88292e+06	6.06086e+06	6.73933e+06	8.2049e+06	3.50713e+07	1.52181e+07	1.02945e+07	9.80455e+06	8.29251e+06	4.30948e+07	1.07455e+07	1.28296e+07	1.16668e+07	4.13461e+06	1.77864e+07	5.58134e+06	7.99307e+06	1.09815e+07	1.95327e+07	3.08353e+06	1.57281e+07	8.50531e+06	3.75241e+06	1.55241e+07	1.38446e+07	6.10896e+06	3.33395e+06	5.57696e+06	5.74967e+06	6.63343e+06	4.32497e+06
832.053	AEGSDVANAVLDGADC[+57]IMLSGETAK	0.83	52.7	y14,y13,y11,y8,y6,y5,y4,y3	PKM	1.15666e+06	1.39604e+06	169211	1.16065e+06	301028	334315	1.24187e+06	752206	1.27696e+06	130684	1.3334e+06	305759	910071	824418	489104	268385	1.4579e+06	6.27118e+06	2.36645e+06	2.81856e+06	952508	651266	4.18071e+06	357393	1.81755e+06	1.17042e+06	571674	1.55596e+06	352979	807805	420421	1.73164e+06	516585	1.44632e+06	393839	454020	916766	2.98752e+06	1.6178e+06	1.0987e+06	198688	484747	485609	320698
685.837	QSALEEAQQNPR	0.74	28.2	y10,y9,y8,y7,y6,y5,b4	SMOC1	488294	604327	75952.1	519822	104278	512753	778378	318828	1.81348e+06	46536	1.14079e+06	182327	62483.8	86711.6	242744	54288.7	148173	1.65437e+06	517506	117739	310782	46365.9	1.00232e+06	18153.9	187204	138469	133431	627077	411365	157988	241382	893392	26378.5	1.40432e+06	456859	118293	592824	845038	47772.7	22718.4	3947.64	320184	43921.3	80418
512.235	TTEADDPFK	0.8	32.5	y7,y6,y5,y4,y3	SMOC1	443983	501134	176641	393455	228976	358021	413228	234583	1.04252e+06	179496	1.22094e+06	233265	199199	311520	430022	302075	351364	2.24814e+06	780586	549722	304110	319531	1.32696e+06	252568	455647	417877	130552	568776	348319	483707	619830	673180	290176	839589	585913	303196	508906	938232	222507	178691	180372	343465	290781	172872
676.766	SYESMC[+57]EYQR	0.88	31.3	y8,y7,y6,y5,y4,y3,b2,b3,b4	SMOC1	3.21316e+06	4.21433e+06	1.19601e+06	3.95587e+06	2.06218e+06	3.35467e+06	4.0258e+06	1.47599e+06	5.33155e+06	1.06108e+06	7.8207e+06	1.18265e+06	2.63811e+06	2.01531e+06	2.54228e+06	2.59903e+06	2.59453e+06	8.82429e+06	6.27721e+06	4.63739e+06	3.3028e+06	1.56207e+06	1.12784e+07	1.80814e+06	2.53415e+06	2.52794e+06	1.90612e+06	5.13792e+06	2.02447e+06	4.34165e+06	3.34985e+06	4.36364e+06	1.91154e+06	4.84535e+06	4.14379e+06	1.77123e+06	3.40694e+06	6.30844e+06	2.14201e+06	924419	1.7821e+06	2.04298e+06	1.49757e+06	1.13923e+06
429.738	AQALEQAK		25.1	y6,y5,y4,y3,b3	SMOC1	2.06225e+06	2.2074e+06	638623	1.09111e+06	1.13721e+06	1.70526e+06	1.85498e+06	1.16383e+06	4.83003e+06	1.04544e+06	6.21654e+06	1.10979e+06	1.37631e+06	1.19409e+06	1.77946e+06	1.4787e+06	1.97741e+06	6.22211e+06	3.02281e+06	2.27342e+06	1.80907e+06	1.50241e+06	5.50532e+06	853092	2.02475e+06	2.20437e+06	943648	3.58888e+06	1.26953e+06	2.74668e+06	3.2795e+06	4.59686e+06	1.5079e+06	4.11721e+06	2.24084e+06	1.67083e+06	2.33577e+06	4.02616e+06	961326	831451	897396	1.65453e+06	1.32149e+06	529809
528.724	VYSC[+57]DQER		25.1	y5,y4,y3,y2,b2,b3	SMOC1	177021	170802	43712.4	154589	63069.7	121583	163860	120148	302978	20610.8	526983	35824.3	72735.3	85629.9	58235.5	47328	113738	1.29317e+06	545754	253135	138504	116306	859483	119306	250068	156842	4644.62	247993	8401.21	70985.9	56288.5	163796	27506.8	348556	67880.9	92912.8	53188.8	275541	86059.6	55015.9	14140.7	163221	104008	41539.2
437.231	C[+57]RDPTLGVVHR		27.8	y7,y6,y5,y4,y3,y2,b2,b3,b4,b5,b7	SMOC1	4.79355e+06	3.82466e+06	1.30473e+06	4.38006e+06	2.43383e+06	4.79832e+06	5.21563e+06	2.56271e+06	8.51766e+06	1.24874e+06	8.96163e+06	1.88252e+06	2.41e+06	2.25841e+06	2.69262e+06	2.05871e+06	2.56028e+06	7.68714e+06	5.31329e+06	3.4682e+06	3.06543e+06	1.68716e+06	8.53126e+06	883516	2.70121e+06	2.51206e+06	2.33412e+06	7.6465e+06	2.92366e+06	5.59635e+06	5.2831e+06	6.95423e+06	2.33167e+06	7.55119e+06	5.41861e+06	2.41733e+06	4.26405e+06	6.49134e+06	1.90818e+06	1.09343e+06	1.34067e+06	2.93371e+06	1.18957e+06	1.82136e+06
409.211	HVGDLGNVTADK		28.4	y7,y6,y5,y4,y3,b3,b4,b5,b6,b7	SOD1	9.58828e+06	8.67289e+06	3.94223e+06	1.05629e+07	1.17044e+07	8.89937e+06	9.9935e+06	7.44561e+06	8.36521e+06	4.19394e+06	1.24588e+07	4.5587e+06	5.64489e+06	4.10959e+06	3.76087e+06	5.16966e+06	5.55737e+06	1.96377e+07	6.39078e+06	6.43327e+06	6.6405e+06	4.74056e+06	2.34707e+07	5.87784e+06	5.23653e+06	4.75611e+06	4.92236e+06	1.15294e+07	5.96691e+06	1.12055e+07	6.9486e+06	8.77175e+06	3.4807e+06	1.24802e+07	5.46765e+06	2.79708e+06	1.04805e+07	9.92306e+06	5.52214e+06	3.0003e+06	2.76468e+06	5.7554e+06	3.13058e+06	2.73224e+06
483.256	GDSVVYGLR	0.93	35.9	y7,y6,y5,y4,b3	SPP1	7.99476e+06	8.2325e+06	2.8403e+06	8.46126e+06	5.77365e+06	8.25684e+06	5.82046e+06	3.93136e+06	1.05121e+07	5.16902e+06	1.38185e+07	2.42028e+06	6.47619e+06	6.36073e+06	4.14817e+06	2.58749e+06	5.85729e+06	2.95075e+07	5.89356e+06	5.86112e+06	6.97693e+06	6.43986e+06	1.79603e+07	1.05951e+07	6.50621e+06	7.53861e+06	3.75477e+06	7.99042e+06	5.28007e+06	5.99884e+06	1.00558e+07	1.129e+07	2.63366e+06	6.59933e+06	5.09203e+06	5.93823e+06	4.87316e+06	1.02272e+07	4.52991e+06	2.89754e+06	2.97834e+06	4.92064e+06	3.50154e+06	4.22981e+06
488.26	GDSVVYGLR[+10]	0.91	35.9	y7,y6,y5,y4,b3	SPP1	5.24509e+06	5.68284e+06	4.08081e+06	4.86703e+06	3.93082e+06	4.08397e+06	4.01462e+06	3.76927e+06	5.3458e+06	3.16923e+06	3.82924e+06	2.5663e+06	5.05823e+06	4.87667e+06	3.2033e+06	4.25408e+06	5.10193e+06	7.18057e+06	4.46201e+06	4.60134e+06	4.05546e+06	3.71523e+06	4.89211e+06	9.15884e+06	4.6884e+06	4.20158e+06	4.02073e+06	4.30605e+06	5.01812e+06	4.39969e+06	4.37356e+06	5.44783e+06	4.24121e+06	3.37265e+06	3.31779e+06	3.72911e+06	3.0192e+06	3.06493e+06	5.75971e+06	3.7215e+06	4.52083e+06	2.86157e+06	3.27392e+06	4.78648e+06
519.223	QADSGSSEEK	0.83	23.5	y8,y7,y6,y5,y4,y3,b4,b5	SPP1	1.0774e+07	1.07625e+07	4.03075e+06	6.21256e+06	1.10953e+07	8.44119e+06	6.66385e+06	8.57274e+06	1.7951e+07	5.27349e+06	2.21945e+07	4.27938e+06	6.81369e+06	6.0896e+06	5.33741e+06	3.91116e+06	4.97413e+06	4.64794e+07	7.43736e+06	5.9451e+06	1.07668e+07	7.58093e+06	2.2789e+07	1.88552e+06	8.03984e+06	1.08865e+07	8.08692e+06	3.37577e+07	1.43915e+07	7.96556e+06	2.46576e+07	2.36428e+07	5.67365e+06	2.27979e+07	1.69984e+07	1.17957e+07	4.4849e+06	2.56351e+07	5.23263e+06	4.83141e+06	4.50027e+06	1.20976e+07	2.25597e+06	7.37367e+06
694.32	ISHELDSASSEVN	0.8	29.3	y2,b4,b5,b6,b7,b8,b9,b10,b11	SPP1	2.73462e+08	3.53114e+08	1.32901e+08	1.75295e+08	2.92208e+08	2.4125e+08	2.73104e+08	2.13731e+08	4.12667e+08	2.76031e+08	9.36843e+08	2.25449e+08	5.08568e+08	3.17515e+08	3.74884e+08	3.38149e+08	3.82372e+08	1.11971e+09	4.647e+08	4.83693e+08	4.7792e+08	4.06792e+08	1.54633e+09	4.83666e+08	5.6697e+08	5.06758e+08	2.07228e+08	5.36545e+08	3.12805e+08	4.04881e+08	4.03907e+08	5.96729e+08	2.40504e+08	6.28212e+08	4.21502e+08	3.34757e+08	3.97099e+08	7.1174e+08	2.23423e+08	1.75701e+08	2.51826e+08	3.82083e+08	2.81636e+08	1.84021e+08
927.953	AIPVAQDLNAPSDWDSR	0.91	45.4	y13,y11,y10,y9,y8,y7,y2	SPP1	3.47752e+08	3.2759e+08	9.00411e+07	3.26531e+08	2.88425e+08	3.41102e+08	2.32601e+08	2.27287e+08	3.36694e+08	1.94352e+08	5.92887e+08	9.29994e+07	3.58679e+08	2.23119e+08	1.98152e+08	2.19049e+08	2.84567e+08	9.18435e+08	3.64577e+08	3.876e+08	3.98588e+08	2.38577e+08	1.18855e+09	1.35265e+08	2.95406e+08	3.10046e+08	1.95981e+08	4.46074e+08	1.88501e+08	3.2798e+08	2.69308e+08	3.517e+08	1.53784e+08	3.3665e+08	2.65677e+08	2.66408e+08	2.31623e+08	5.26899e+08	2.42117e+08	9.97864e+07	1.98826e+08	2.40003e+08	9.9531e+07	2.19968e+08
932.957	AIPVAQDLNAPSDWDSR[+10]	0.91	45.4	y13,y11,y10,y9,y8,y7,y2	SPP1	2.2612e+08	2.16912e+08	1.45721e+08	2.31272e+08	1.50867e+08	2.01309e+08	1.68026e+08	1.93937e+08	2.16493e+08	1.34802e+08	2.09306e+08	1.09602e+08	2.2773e+08	1.93189e+08	1.49528e+08	2.13285e+08	2.32761e+08	2.51673e+08	2.51011e+08	2.25487e+08	1.84433e+08	1.5825e+08	2.98051e+08	1.14821e+08	1.88706e+08	1.91957e+08	1.92719e+08	2.16713e+08	1.93862e+08	2.33992e+08	2.07279e+08	2.32914e+08	1.86074e+08	1.56632e+08	1.56402e+08	2.05925e+08	1.63662e+08	1.97309e+08	2.70342e+08	1.54164e+08	2.22097e+08	1.28302e+08	1.01374e+08	2.02008e+08
806.864	RPDIQYPDATDEDITSHMESEELNGAYK		42.7	y13,y11,y10,y8,y7,y6,y5,y4,y3,b3,b4,b5,b6,b8,b10	SPP1	962370	1.02069e+06	277206	857020	413141	1.02043e+06	763882	1.07099e+06	1.54943e+06	645009	1.50823e+06	176097	1.28088e+06	1.15787e+06	869308	558890	725416	2.20403e+06	1.22764e+06	1.06783e+06	1.492e+06	516085	3.31101e+06	1.3833e+06	1.08005e+06	1.08429e+06	960944	1.2044e+06	759580	895744	819737	934729	744540	1.60984e+06	541596	781768	754343	1.48641e+06	554470	502526	316833	886461	425249	209771
456.743	SHEAEVLK	0.83	25.3	y6,y2,b3,b5,b6	STMN1	785473	639539	194709	788430	498044	706083	717494	468166	857650	404206	1.36665e+06	411463	525262	484153	415047	527054	519170	1.76627e+06	1.03409e+06	859836	543896	556447	2.02568e+06	470111	644993	723801	414094	1.05575e+06	335243	857284	878600	1.35152e+06	491250	973805	910847	378899	891316	1.26811e+06	419284	259775	528823	427102	460429	389342
460.75	SHEAEVLK[+8]	0.77	25.3	y6,y2,b3,b5,b6	STMN1	701985	698380	372171	738897	518760	706818	554630	580698	472458	208776	237984	340606	372502	650905	342630	462989	463251	490287	227444	585993	547442	468245	240187	648288	478446	550424	674411	678982	644628	478646	422843	724683	346693	599321	600661	521092	374423	612872	417102	335920	345592	340684	490492	340886
455.759	HIEEVRK	0.93	24.1	y5,y4,y3,b4	STMN1	101231	133500	33810.3	97594.2	99578.6	114790	104361	84041.1	162138	68989.1	278016	65332.5	97158.9	99716.2	71438.5	83138.1	81361.9	204031	179861	189528	95836.5	79032.7	406307	78075.8	118049	128525	84840.8	192410	62043.3	218512	154570	220355	86130.2	160208	154628	56781.7	132482	187300	68475.6	43673	90070.6	46763.7	148468	74088.1
481.683	DPADETEAD		29.1	y8,y5,y4,b4	STMN1	229765	227695	285863	273653	275423	232405	308474	362411	511012	269201	283998	295092	385103	328318	404336	301615	428660	324286	355572	310806	463587	328359	406029	375781	452055	439796	218869	276524	468130	238537	291379	360953	268412	395729	196164	255364	365674	398937	329435	433785	300836	429580	296055	295675
513.26	ASGAPPGGQQR	0.81	24.4	y9,y7,y6,y5,y4,y3,b3,b4	SYN1	368712	325349	148931	321086	165828	366724	320067	250891	672480	153782	758772	302482	289027	189448	272369	338162	360634	1.11789e+06	682260	579557	364439	376602	1.19655e+06	247960	472403	514333	193378	550493	208345	321559	491625	855115	176614	742119	342967	159145	442106	735557	246187	195253	207339	308111	195483	167940
495.604	QGPPQKPPGPAGPTR	0.79	26	y12,y11,y10,y9,y8,y7,y6	SYN1	537108	392500	85761.5	587219	269915	532228	525810	355093	1.01711e+06	81012.7	786847	210949	329483	217205	225341	355475	193664	1.29431e+06	638999	549413	312007	212777	1.60378e+06	81060.7	365933	415345	174160	930860	204269	651730	773801	1.35744e+06	325889	981943	527064	148930	548514	967479	265429	158547	240895	261283	134434	118316
532.785	LGFEDGSVLK	0.91	41.9	y7,y6,y5,y4,y3,b5,b6,b8	UCHL1	482039	549614	222991	801441	436764	545283	633011	380698	661187	397427	1.04314e+06	282820	472683	666206	298382	372033	418294	1.11563e+06	669296	757559	265329	320151	1.22215e+06	209766	508567	451880	318842	607611	318865	479425	804352	895234	247387	727074	516632	417129	510954	778036	342617	338810	635399	313321	423685	562477
443.748	LGVAGQWR	0.87	35.8	y6,y5,y4,y3,y2,b3,b4	UCHL1	595925	518168	189785	840338	276819	515350	469931	406695	423050	285130	715817	151504	372356	441976	177022	264398	313809	757749	614774	647215	214184	166299	894736	92942.2	259341	261012	292770	466852	230321	404183	542123	508355	149829	435570	286186	287446	241380	461424	201773	243151	644144	219287	100215	417559
771.053	QTIGNSC[+57]GTIGLIHAVANNQDK	0.88	42.6	y13,y12,y10,y8,y6,y5,y4,y3	UCHL1	546957	518117	222262	727834	306100	480096	681881	474625	898234	438298	1.09963e+06	220484	481672	756507	268237	369548	311420	824690	720271	884507	179397	247528	996432	37276	452443	458102	394842	726623	439230	673756	904394	1.02622e+06	308542	873931	560684	551967	498055	824566	399657	414849	798047	347582	358501	606886
614.973	MPFPVNHGASSEDTLLK	0.87	41.3	y13,y12,y11,y10,y7,y5	UCHL1	293860	312329	87817.5	388625	195884	263438	390673	241295	385815	174518	792703	177001	288604	407223	176608	220568	222209	548285	454731	486056	139803	158250	849569	74020.3	219311	217251	124295	431126	177196	373125	355154	468601	115771	538453	345821	217163	360331	522723	124878	184096	369168	176812	140809	188378
448.239	FSAVALC[+57]K	0.89	35.2	y6,y5,b3,b4	UCHL1	174954	163116	45123.3	242185	106295	145758	225117	123108	130849	76981	313720	67880	100756	119246	28997	51237.8	53179.3	229297	106507	133403	49462.1	36956.5	143367	33280.8	71533	38727.7	83871.2	185643	79509.9	117054	172931	283346	73261.5	190368	123429	61444.9	148905	201881	57400	57722.6	141994	82878	63431.8	119059
958.935	NSEPQDEGELFQGVDPR	0.87	42.8	y12,y10,y7,y5,b7	VGF	2.32207e+07	3.08046e+07	9.50395e+06	2.94729e+07	3.26696e+07	3.35559e+07	2.09203e+07	2.37058e+07	1.7908e+07	1.01867e+07	3.49309e+07	1.41179e+07	2.36557e+07	3.86144e+06	2.4407e+07	2.55691e+07	2.77438e+07	6.67431e+07	2.80754e+07	2.92285e+07	3.0018e+07	2.81475e+07	1.38325e+08	1.69821e+07	2.65359e+07	2.34352e+07	1.51626e+07	7.44102e+07	1.34343e+07	3.26347e+07	1.55855e+07	1.9502e+07	2.03373e+07	5.05996e+07	1.1307e+07	9.08008e+06	4.84291e+07	2.07774e+07	2.27094e+07	1.15407e+07	1.09916e+07	1.66115e+07	8.95093e+06	1.62841e+07
963.939	NSEPQDEGELFQGVDPR[+10]	0.87	42.8	y12,y10,y7,y5,b7	VGF	1.15456e+07	1.51676e+07	1.22149e+07	1.44832e+07	1.13387e+07	1.2742e+07	1.19434e+07	9.90092e+06	1.24495e+07	1.03904e+07	1.41806e+07	9.9727e+06	1.53412e+07	1.50723e+07	1.28699e+07	1.34526e+07	1.32036e+07	1.5232e+07	1.33664e+07	1.14255e+07	1.00142e+07	8.93221e+06	1.69195e+07	7.99441e+06	1.26168e+07	1.1348e+07	1.46957e+07	1.82587e+07	1.8855e+07	1.09438e+07	1.39958e+07	1.75394e+07	1.54333e+07	1.39703e+07	1.25801e+07	1.45587e+07	1.30962e+07	1.36198e+07	1.75954e+07	1.29482e+07	1.21373e+07	9.50465e+06	8.91594e+06	1.20413e+07
644.543	GLQEAAEERESAREEEEAEQER		30.7	y9,y8,y7,y6,y5,y4,y2,b5	VGF	1.09273e+06	1.25926e+06	629881	1.71262e+06	1.65859e+06	2.11136e+06	1.43354e+06	1.45267e+06	1.70414e+06	869536	4.24411e+06	2.07749e+06	1.81391e+06	329905	3.63989e+06	2.85391e+06	3.9026e+06	1.13082e+07	3.95992e+06	2.74828e+06	5.91722e+06	4.59266e+06	1.92552e+07	2.29812e+06	5.17034e+06	4.40059e+06	585031	4.16985e+06	897644	1.20356e+06	862720	1.88703e+06	1.09965e+06	6.15052e+06	839745	416323	5.09067e+06	2.37285e+06	1.34046e+06	1.03356e+06	1.07847e+06	2.5139e+06	833678	1.52455e+06
1081.95	VGEEDEEAAEAEAEAEEAER	0.88	41.1	y13,y12,y11,y10,y9,y8,y7,y6,y5,y4,y3,b3,b4,b5	VGF	6.80846e+07	9.38805e+07	3.01521e+07	6.67614e+07	7.60096e+07	8.46295e+07	6.25776e+07	5.77707e+07	5.29675e+07	3.12986e+07	8.43615e+07	2.71921e+07	8.19301e+07	1.17578e+07	5.30597e+07	7.83774e+07	6.2481e+07	2.40476e+08	6.59982e+07	8.24456e+07	6.2276e+07	7.19352e+07	4.53815e+08	7.61026e+07	7.39399e+07	6.05433e+07	3.19227e+07	1.74205e+08	3.1172e+07	1.03608e+08	5.47725e+07	6.0219e+07	4.93502e+07	1.3584e+08	3.11664e+07	3.08129e+07	1.23168e+08	5.5021e+07	7.86056e+07	3.69253e+07	3.03397e+07	3.69087e+07	2.19546e+07	6.31755e+07
1018.46	QNALLFAEEEDGEAGAEDK	0.87	44.1	y14,y13,y12,y11,y8,y6,y5,b4	VGF	483676	555202	140292	458898	463160	592880	298266	510764	389137	154782	431800	122335	181588	53780	370514	426170	338660	890218	365095	325540	415001	331500	1.69717e+06	107837	295708	283484	277136	1.7242e+06	259842	459640	270416	369282	327200	914464	144906	67584.8	711181	294680	338349	143308	111703	282424	59933.8	161783
1142.49	EAEGTEEGGEEEDDEEMDPQTIDSLIELSTK		52.8	y13,y11,y9,y7,y6,y4,y3,b5,b6	VGF	875995	1.8502e+06	637659	680423	761311	965551	1.6321e+06	1.12023e+06	828215	539692	1.61816e+06	1.30916e+06	1.32853e+06	182216	364579	2.42947e+06	3.15039e+06	3.84292e+06	2.61634e+06	679012	1.27958e+06	1.40869e+06	1.25727e+07	767414	1.46549e+06	2.17629e+06	262332	1.0094e+06	59801.4	522869	369845	889001	1.00715e+06	5.47634e+06	900836	331352	4.16334e+06	1.00667e+06	1.17168e+06	1.08889e+06	170792	642887	167168	580485
581.255	AQEEAEAEER	0.87	24.7	y8,y7,y6,y5,y4,y3,y2,b2,b3	VGF	823748	925707	481622	767741	841598	834650	690475	1.13065e+06	799671	398508	1.06835e+06	578607	656397	62868.5	801284	954709	844650	1.74746e+06	1.05065e+06	1.18103e+06	1.25175e+06	1.6115e+06	3.12673e+06	1.00713e+06	1.17561e+06	1.4776e+06	494606	1.67202e+06	643183	1.07463e+06	639039	840455	417956	1.58895e+06	434205	202750	1.57129e+06	941080	821729	410549	581859	845182	447532	257034
574.809	AYQGVAAPFPK	0.81	37.7	y8,y6,y5,y4,y2	VGF	6.26364e+07	5.65829e+07	1.61294e+07	6.44709e+07	6.25863e+07	6.41632e+07	5.36575e+07	8.14043e+07	6.08753e+07	2.00086e+07	8.52289e+07	3.67782e+07	4.73185e+07	9.65027e+06	6.57506e+07	6.44619e+07	8.59559e+07	1.56386e+08	7.65219e+07	9.88161e+07	1.0337e+08	9.92219e+07	4.66924e+08	6.47494e+07	8.20797e+07	8.82467e+07	2.99071e+07	1.26492e+08	2.33934e+07	7.57734e+07	3.90087e+07	5.13453e+07	3.83102e+07	9.89351e+07	2.64272e+07	1.9847e+07	1.09582e+08	4.91187e+07	4.24943e+07	2.80268e+07	3.39175e+07	4.57709e+07	3.02119e+07	4.14837e+07
578.816	AYQGVAAPFPK[+8]	0.81	37.7	y8,y6,y5,y4,y2	VGF	2.811e+07	2.3435e+07	2.12237e+07	2.3953e+07	2.03356e+07	2.23073e+07	2.58063e+07	2.73236e+07	3.34936e+07	2.15657e+07	2.7672e+07	2.1543e+07	2.72649e+07	2.96118e+07	2.81796e+07	3.00627e+07	3.59121e+07	3.64932e+07	3.67198e+07	3.47397e+07	3.27746e+07	2.64893e+07	4.61643e+07	3.0078e+07	3.63049e+07	3.87995e+07	2.78936e+07	2.71636e+07	3.23058e+07	3.18729e+07	2.78283e+07	3.66559e+07	2.51803e+07	2.50786e+07	2.66037e+07	2.91747e+07	2.79886e+07	2.71901e+07	2.80195e+07	2.74952e+07	3.01035e+07	2.41597e+07	2.69151e+07	2.91602e+07
415.704	DGSAPEVR	0.91	25.6	y6,y5,y4,b2,b3,b4	VGF	7.0695e+07	7.44504e+07	3.08068e+07	5.76204e+07	9.47756e+07	7.31747e+07	6.20829e+07	8.8243e+07	9.67021e+07	2.70215e+07	9.06402e+07	7.03091e+07	7.28311e+07	1.28165e+07	6.3903e+07	7.62011e+07	8.68975e+07	2.04375e+08	8.54499e+07	7.05379e+07	1.22049e+08	8.75009e+07	3.39133e+08	8.34722e+07	7.25519e+07	8.47174e+07	4.84462e+07	1.629e+08	4.03588e+07	7.31002e+07	4.29128e+07	7.0949e+07	5.19531e+07	1.76609e+08	2.73719e+07	2.43789e+07	1.83815e+08	8.79269e+07	5.61998e+07	3.53016e+07	3.07923e+07	6.15776e+07	4.28233e+07	5.2287e+07
549.283	VNLESPGPER	0.86	30.1	y8,y7,y6,y5,y4,y3,y2,b2,b3	VGF	4.02924e+07	3.59504e+07	1.07575e+07	3.8004e+07	4.71889e+07	4.24721e+07	3.81161e+07	5.07249e+07	4.35737e+07	1.4852e+07	5.99649e+07	3.02876e+07	3.10853e+07	6.07892e+06	4.61213e+07	4.47466e+07	5.90915e+07	9.69821e+07	5.81787e+07	4.7224e+07	7.30151e+07	6.69949e+07	2.69918e+08	4.39665e+07	5.87645e+07	6.11166e+07	2.08678e+07	9.24163e+07	1.54316e+07	4.0282e+07	2.44237e+07	3.63262e+07	3.3545e+07	7.47707e+07	1.74816e+07	1.23756e+07	9.11094e+07	4.11931e+07	3.65255e+07	1.98047e+07	1.6665e+07	3.33179e+07	1.75421e+07	1.95348e+07
897.709	GGEERVGEEDEEAAEAEAEAEEAER	0.91	40	y13,y11,y10,y9,y8,y7,y6,y5,y4,y3,b3,b5,b6	VGF	1.13846e+08	1.18291e+08	3.94412e+07	8.88873e+07	1.29928e+08	1.27922e+08	8.82855e+07	1.18403e+08	1.13655e+08	4.75446e+07	1.62357e+08	6.62088e+07	1.17445e+08	1.74741e+07	1.10912e+08	1.47679e+08	1.35731e+08	4.26587e+08	1.56168e+08	1.62163e+08	1.66152e+08	1.52471e+08	7.36843e+08	5.76729e+07	1.40285e+08	1.49522e+08	4.56164e+07	1.99556e+08	3.99552e+07	1.44475e+08	6.90646e+07	9.19537e+07	6.1679e+07	1.93721e+08	4.06323e+07	4.01212e+07	2.24397e+08	8.88267e+07	1.04245e+08	4.67489e+07	5.08688e+07	7.24867e+07	5.50754e+07	9.97089e+07
454.266	NLLSVAYK	0.93	40.4	y6,y5,y4,y3,y2,b3	YWHAB	5.96949e+06	4.97014e+06	2.11308e+06	6.69405e+06	3.6368e+06	4.91718e+06	4.82344e+06	3.73207e+06	8.64975e+06	3.52017e+06	1.07511e+07	2.56549e+06	4.51794e+06	4.06703e+06	2.64313e+06	3.58202e+06	4.65824e+06	1.42523e+07	8.48726e+06	6.54943e+06	3.4821e+06	3.45588e+06	1.60584e+07	3.48616e+06	5.05551e+06	5.12567e+06	4.02418e+06	5.88705e+06	2.64672e+06	5.35528e+06	6.64745e+06	9.40364e+06	2.15425e+06	7.10341e+06	4.77191e+06	4.04117e+06	4.70083e+06	8.40176e+06	3.6683e+06	2.15484e+06	5.57879e+06	2.94142e+06	4.11294e+06	4.27832e+06
696.66	AAFDDAIAELDTLSEESYK	0.89	53	y12,y11,y10,y9,y8,y6,y3	YWHAE	136733	213902	43626.1	85226.4	8390.11	66000.1	55500.4	43889.3	142663	77584.3	129597	78512.1	11892.7	168629	92990.6	41519.9	260009	478559	62946.6	161487	19941.9	139998	204734	57611.9	353531	187872	231460	382416	72671.9	69605.1	205365	117938	138165	85009.1	30354.5	143751	145443	649505	146713	71878.8	19929	96281.4	52295.2	35565.9
623.256	NC[+57]SETQYESK	0.9	25	y7,y6,y5,y4,y3	YWHAG	89307.1	100094	34614.3	105159	50277.7	89796.7	84315.8	60661.5	150907	45720.2	203328	42675.1	103164	71325.5	49276.8	84848.6	69022.2	309027	159010	132754	44858.6	61592.1	307960	24135.2	68502.1	89981.1	42468.7	123746	41741.2	89933.4	121636	196561	42442.1	111199	134252	34538.6	63113	158241	37644.5	22733.7	70702.9	51956.8	80034.1	53671.4
1065.99	TAFDDAIAELDTLNEDSYK	0.95	52.9	y12,y7,y6,b5,b6	YWHAG	85870.1	75687.5	51231.5	139275	5849.69	105962	116357	106138	127035	93703.5	78867.2	26876.6	51390.5	31953.2	40008.7	11565.9	102985	525927	200309	152058	50748.4	9876.71	218594	47701.1	31214.1	195258	60552.3	76312	66449.3	3090.29	6049.93	115326	103176	148216	185570	10045.8	130504	125916	23745.2	77577.6	76017.1	34034.9	49031.3	69494.2
445.253	VVSSIEQK	0.82	25.9	y6,y5,y3,y2,b2,b3	YWHAZ	1.40421e+06	1.45988e+06	415168	2.54475e+06	948872	1.56087e+06	1.69311e+06	868459	2.78329e+06	1.04907e+06	3.24471e+06	1.06957e+06	1.35888e+06	1.21684e+06	747132	785672	968521	4.11326e+06	2.19304e+06	1.80116e+06	772660	819446	4.7036e+06	620076	1.21818e+06	1.29476e+06	1.22602e+06	1.80135e+06	735863	1.48616e+06	2.43713e+06	2.85706e+06	713177	2.21482e+06	1.74068e+06	968066	1.22445e+06	2.83353e+06	710180	561174	1.73477e+06	859635	1.25056e+06	893826
1021	GIVDQSQQAYQEAFEISK	0.91	48.5	y12,y11,y10,y9,y8,y7,y6,y5,y4,y3	YWHAZ	471110	483788	203407	623315	156198	523387	462718	364640	942313	185171	766467	134588	180937	227578	156334	136412	218234	1.34327e+06	613267	382929	213113	131466	809654	73467.4	273948	294262	361010	546630	265586	418925	663565	991110	154405	690352	383428	247207	358985	713102	159860	126527	311377	142140	147957	327558
1066.5	TAFDEAIAELDTLSEESYK	0.93	53.1	y12,y11,y10,y9,y8,y7,y5,y4	YWHAZ	710157	564469	89643.9	71789.2	66117.5	44585.1	365397	379358	680862	200139	699182	68049.6	123946	263776	290512	112426	149694	294962	709555	598432	886622	210444	1.50763e+06	118346	589197	1.18274e+06	127605	1.15735e+06	157045	19025.2	1.15293e+06	59165	304544	357808	172149	292489	620447	116629	78073.1	536293	770755	21446.3	217968	40555.9
774.86	SVTEQGAELSNEER	0.97	29	y10,y9,y8,y7,y6,y5	YWHAZ	3.05734e+06	3.75883e+06	1.65457e+06	3.8616e+06	2.02001e+06	2.83118e+06	3.68575e+06	2.33518e+06	5.0884e+06	3.21193e+06	9.72717e+06	2.49908e+06	3.76863e+06	4.06403e+06	2.36207e+06	2.88003e+06	3.03461e+06	9.53876e+06	7.11793e+06	5.54492e+06	2.52601e+06	2.63624e+06	1.32868e+07	1.98294e+06	4.86788e+06	4.29256e+06	2.64027e+06	4.11223e+06	2.32774e+06	3.62678e+06	5.68716e+06	7.91992e+06	2.07846e+06	5.93276e+06	4.97411e+06	3.01887e+06	3.46483e+06	6.8446e+06	2.20453e+06	2.01528e+06	4.16408e+06	2.59401e+06	3.08148e+06	2.57902e+06
779.865	SVTEQGAELSNEER[+10]	0.95	29	y10,y9,y8,y7,y6,y5	YWHAZ	1.59795e+06	1.64298e+06	1.51692e+06	1.45889e+06	1.52838e+06	1.34872e+06	1.50479e+06	1.62204e+06	1.81261e+06	1.86045e+06	2.61607e+06	1.70544e+06	2.29474e+06	2.39207e+06	2.14803e+06	2.0049e+06	2.29297e+06	1.70465e+06	2.15886e+06	2.40846e+06	2.07119e+06	1.73314e+06	2.75895e+06	1.91762e+06	2.56075e+06	2.19826e+06	1.7249e+06	2.33471e+06	2.18585e+06	1.75951e+06	2.07569e+06	2.46196e+06	2.02334e+06	1.94994e+06	1.96562e+06	1.85997e+06	1.85872e+06	2.08303e+06	1.75362e+06	2.1635e+06	2.08685e+06	1.62657e+06	1.55962e+06	1.30438e+06
709.863	DIC[+57]NDVLSLLEK	0.91	53.1	y10,y9,y8,y7,y6,y5,y4,y3,b4	YWHAZ	14062.8	60366.5	7539.83	34561.2	84498.2	1457.53	119335	202601	347929	148309	14263.7	93240.9	105166	45381	89574.5	55951.8	193023	63029.8	479117	61514.1	173982	72963.6	38406.9	146772	54068	306936	74829.5	255105	93138.3	11367.5	39517.6	28930.5	94337.2	87569.6	98845.3	86872.3	60463.5	378199	39619.5	96433.4	55124.2	26324.1	65177.1	10269.4
576.283	YLAEVAAGDDK	0.96	31.5	y8,y7,y5,y4,y3,b3	YWHAZ	149216	173428	73569.8	125137	100767	166880	189178	162099	388009	120254	453920	116077	101597	152375	97048.2	103861	147302	551630	384269	244093	130578	125297	672666	84640.2	228133	258638	124181	190739	86667.8	135467	282757	422924	43671.3	274042	220267	127593	201824	337425	85568.2	83760.4	156322	106765	142083	112047
[truncated: 55 more columns]

## Sheet: Table_S5
Table S5: Normalized Protein Quantification
Gene	11_30	14_28	28_16	3_64	30_47	36_34	39_59	4_49	44_69	47_80	49_48	52_84	53_4	59_44	66_78	69_39	72_31	76_38	78_29	84_70	1_63	32_55	35_73	70_41	10_27	16_82	29_7	31_21	34_5	37_17	38_86	48_15	60_9	64_18	77_51	8_54	80_12	42_3	81_53	41_87	43_56	46_79	50_81	65_46	67_83	68_42	75_75	83_68	87_40
AFM	0.075077	2.46249	3.6148	0.03478	0.576159	0.582326	0.227505	0.0590616	1.1147	0.712862	3.29556	2.46817	2.67609	1.18645	0.105996	0.354076	2.25417	0.261427	0.80724	0.0216274	0.200843	0.394489	0.095627	0.724259	2.49131	1.24454	3.76516	7.31701	0.212074	0.374221	0.0883707	1.48407	5.58931	5.33868	1.5741	0.212645	0.534909	0.106758	0.330605	3.89433	0.243524	0.495272	7.05357	1.12259	0.567746	0.266627	0.604981	0.779846	4.60422
ALDOA	1.578	1.78302	2.87241	1.0121	1.16194	1.48487	1.31475	1.90282	1.71602	1.09392	0.530869	0.974526	0.791962	0.835657	0.496624	0.66525	0.966923	0.551637	0.61153	1.08229	2.34321	1.51926	2.15985	0.680443	1.25193	2.6765	1.47036	2.39705	0.756806	1.45126	0.995475	0.788377	1.69436	0.942956	0.614814	1.81243	0.602938	0.737146	0.499806	1.07593	0.635797	1.47007	0.895247	0.316891	0.916698	1.03729	0.811777	0.613965	0.519531
APOA4	0.400656	1.0868	0.734781	0.560996	0.679538	0.560339	0.57186	0.491454	0.728521	0.721478	1.17109	1.44713	1.06806	0.614546	0.763878	1.15165	1.2118	0.403427	1.41424	0.424749	0.724088	0.272113	0.862499	0.888668	1.57882	2.37119	0.486259	1.66854	0.942156	1.11856	0.275536	0.695315	0.857338	1.51205	0.776142	0.454205	1.01796	0.739732	0.40469	1.08688	0.34126	0.716905	1.6051	0.248427	1.01902	0.580725	1.85633	0.63143	2.82252
APOL1	0.209433	1.27071	1.2093	0.377941	0.865741	1.11299	1.01774	0.438577	0.491014	0.350915	0.0136764	0.684046	1.2149	0.467009	0.936763	1.13932	1.03994	0.45414	1.91836	0.711785	0.838797	0.228609	1.08627	1.00969	1.24739	2.2215	1.13465	1.27835	0.738591	0.937504	0.298808	0.958698	1.09787	1.22587	0.885614	0.136463	0.857629	0.894426	0.378214	1.45084	0.577187	0.66783	1.24626	0.260353	0.823946	0.40299	3.1137	1.32736	0.0264219
B3GNT8	0.70143	1.03912	1.63243	0.650003	1.38503	0.846382	0.432514	0.517581	0.843976	1.27115	0.141455	1.46174	1.02343	0.955481	1.10518	0.652641	0.907345	0.705437	1.18458	0.579967	1.11388	0.914608	0.877394	1.01477	1.24712	1.42672	0.826825	2.07989	1.97336	1.3847	0.860977	1.72631	1.86211	1.60975	0.944571	0.859236	1.01538	1.73581	0.581077	1.35903	0.633509	1.38541	1.66786	0.560002	0.740813	1.16767	1.58123	0.438646	0.42515
BASP1	1.85305	1.86008	2.90305	1.19165	1.41032	1.59012	1.38044	2.41583	2.14477	1.04893	0.426122	1.15039	0.786155	0.891062	0.563727	0.720266	0.853086	0.597292	0.565248	1.14614	2.59149	1.31863	2.73333	0.562074	0.965238	2.34874	1.55833	4.31866	0.794177	1.50519	1.52095	0.759654	1.81839	1.11689	0.676553	1.35567	0.46005	0.631315	0.560089	0.941527	0.874591	2.15026	0.583252	0.517638	1.00437	0.8266	0.550567	0.535711	0.363324
C1QTNF1	1.5572	1.96719	2.9754	0.750845	1.81062	0.308395	0.669843	0.553129	3.78168	1.65229	0.724432	0.914538	1.84344	2.30693	0.232409	0.667019	1.29882	0.188281	0.389542	0.511504	0.572776	3.27756	1.27604	0.789364	0.417393	1.20043	2.70834	5.00052	0.955487	0.928988	0.410409	2.19341	1.11504	1.16486	0.919178	2.4056	0.362248	0.135138	0.643759	3.53347	0.712643	2.7884	1.11579	2.37676	1.15764	0.757363	0.140278	1.22597	0.740355
C8B	0.156192	1.46179	1.02727	1.00038	1.24967	0.0848879	3.13636	0.384492	0.804287	0.767038	1.17642	1.57843	0.905779	0.496768	1.81837	0.826321	1.1429	0.103867	1.09736	1.12615	1.18021	0.306274	0.371621	0.413884	2.171	0.508028	1.09208	1.53064	0.250379	1.02536	1.33198	1.01008	1.08339	0.770199	1.30297	0.103896	1.0663	0.16406	0.243215	1.04975	0.0740384	0.744683	0.495298	0.237398	1.64059	0.566907	2.22316	0.535922	0.135573
CHI3L1	1.56847	1.3576	2.93874	1.275	0.958247	1.06365	1.02797	1.24239	1.66513	1.54762	0.895301	1.58733	1.53445	1.0203	0.365788	0.556861	1.2532	0.416678	0.578237	0.87206	2.21344	1.3952	2.34991	1.04788	0.624595	2.30055	1.70538	2.83614	0.849759	1.0193	0.904729	0.66228	3.00845	0.991164	0.684215	1.75695	0.808173	0.637616	0.549554	0.829314	0.302973	1.17132	1.22789	0.210487	1.52548	0.854144	0.969143	0.488784	0.608709
CHIT1	1.55899	1.75511	11.6916	0.70526	0.618327	0.0122833	0.814194	0.892798	0.125139	4.47428	0.366717	0.957961	1.3075	0.243838	0.0526762	0.31109	2.15854	0.211536	1.3387	1.99398	3.00312	0.467401	0.998441	0.0786484	2.11513	2.82407	0.728508	1.33402	0.464153	2.01706	1.06613	0.488936	2.30023	5.5634	1.08394	3.24562	4.19812	0.260162	0.231434	0.407422	0.05638	0.193094	0.393281	0.0261663	1.3029	0.129406	0.231883	0.217948	2.01906
CP	0.0127978	0.0181212	0.00176824	0.00809736	0.00691623	0.0133771	0.00763812	0.0204009	0.0579147	0.014858	5.64439	0.0358424	0.0141715	0.0260557	0.00576628	0.0157838	7.29847	0.0131165	0.0235481	0.019135	0.00921061	0.0217311	4.66954	0.0071176	0.00751025	0.0229846	0.00359632	0.0041504	0.01306	0.00188858	0.0128028	0.00258289	0.0228115	0.00469932	0.0274131	0.0111124	5.16988	0.00747398	2.98137	0.00513888	0.0113953	0.0128014	0.0293232	0.00434917	0.00838041	0.0199851	0.0113246	0.0088166	8.63955
FABP3	1.37676	1.90819	3.04095	1.17805	1.18176	1.04204	1.42109	1.1592	1.56473	0.971281	0.128515	0.867743	1.08546	0.558321	0.446282	0.734543	1.11095	0.538417	0.689129	1.36279	3.01781	1.46342	2.28265	0.741043	1.20224	2.0895	1.13211	2.56468	1.37786	1.77108	1.06704	0.623504	2.06114	0.995481	0.560467	1.42887	1.21127	0.701736	0.41224	0.879649	0.487253	1.24643	0.706976	0.222302	0.837918	0.34822	0.64745	0.261715	0.513296
FETUB	0.370482	2.14598	0.919694	0.336938	0.646257	0.587803	0.798404	0.735784	0.957453	0.530867	0.831785	1.1817	1.02026	0.613375	1.28372	0.966584	1.04173	0.537102	1.01525	0.669829	0.572112	0.429737	0.741552	0.479246	1.23484	2.90283	0.664361	0.563088	0.526278	0.860041	0.365847	1.06658	0.493557	1.12798	0.0298293	0.554934	1.39444	0.824354	0.378323	1.2929	0.781111	0.845959	1.44007	0.447052	0.955425	0.621597	2.30671	0.777321	1.55811
GAP43	1.68503	1.70477	3.72814	1.05787	1.26853	1.68707	1.11098	1.44123	2.47926	1.01637	0.54753	0.87433	0.847569	0.778451	0.505546	0.812449	0.990252	0.651264	0.744257	0.96362	1.83971	1.78985	2.83345	0.71954	1.20099	1.80978	0.968526	3.99673	1.00377	1.84472	0.935588	0.804014	1.84102	1.33043	0.728074	1.69985	0.530593	0.62863	0.427773	0.351109	1.08281	1.87627	0.708699	0.376737	0.954547	1.08589	0.89897	0.886125	0.732275
Gc	0.418612	2.55276	1.27871	0.455174	0.602333	0.653894	0.860935	1.37664	1.91437	1.45236	0.594469	0.000273683	1.1314	1.35386	0.000335449	0.715237	1.86765	0.000376861	2.62989	0.470234	0.366295	0.452917	1.8597	2.50483	0.00260919	2.64248	0.418991	3.95461	0.745039	0.000222958	0.000715501	0.866878	1.19043	1.24674	1.42095	0.493067	1.62986	1.09352	0.000163209	2.25914	0.000318557	0.751436	3.31321	0.00156686	2.0296	0.00361348	0.000161955	0.565346	0.000202688
GDA	1.52808	1.41037	2.96923	1.12956	1.29533	1.28311	1.14499	1.96217	1.80016	1.18981	0.356046	1.01399	0.885226	0.998281	0.53112	0.733867	0.805197	0.713251	0.465134	1.24187	1.78248	1.60581	1.62117	0.550571	1.31958	2.7277	1.37007	4.50955	1.11117	1.0343	1.19241	1.01031	1.84524	1.13442	0.670743	1.70471	0.336388	0.949757	0.563638	1.04013	0.652408	1.96512	0.571111	0.452241	1.04637	1.03547	0.536033	0.502418	0.558188
GSN	1.2591	1.76694	1.25975	0.609456	0.711305	0.997373	1.62613	1.06045	1.40691	0.602684	1.86615	0.707322	0.612288	0.673875	0.422604	0.847517	0.951043	0.508091	1.25642	0.787113	0.528837	1.34031	0.593681	0.691045	1.69281	1.03193	0.907421	1.26639	0.76387	0.664879	1.38673	0.627833	0.926985	1.00089	0.783541	1.29607	0.782613	0.796507	0.430577	0.257079	0.284194	0.557244	0.492487	0.535549	0.547783	0.723382	0.566206	0.487168	1.29986
HBG2	3.13858	0.0447106	0.705472	0.0120364	0.0880085	6.38312	0.027578	0.155818	0.0771371	0.053537	0.0284831	1.16021	0.044266	0.27127	2.23808	0.0373407	1.25489	0.0132927	0.0295652	0.0492151	1.02448	0.0400786	0.0166696	0.420044	0.0812664	0.0539722	0.107774	9.75036	0.0451383	0.104293	0.150556	0.434709	0.0832166	0.183181	0.742433	0.558441	1.52287	3.1354	0.496591	9.34933	0.0394816	0.044204	3.18381	0.0667191	0.0381912	5.94654	6.85015	0.202514	0.272141
ITGAM	2.80062	2.59952	3.66928	1.21651	1.58749	1.54669	1.5631	2.41253	2.3877	1.12722	0.989954	0.944781	1.20437	1.40768	0.530525	0.519723	0.667056	0.643414	0.154469	1.60878	2.53644	2.16603	2.11476	0.345341	0.980249	3.41482	1.43057	3.06188	1.4625	1.15616	1.58996	1.08903	3.40057	1.11318	0.577795	1.72629	0.453919	1.02922	0.358261	0.566049	0.473246	1.8516	0.260066	0.166782	0.986352	0.892569	0.161403	0.808009	1.10224
KRT10	0.110724	2.81354	1.78393	0.00264172	2.95409	2.07353	1.49609	0.96479	1.82452	4.12842	0.66122	1.19743	2.13726	2.94331	0.204341	0.0380688	0.847724	0.23941	0.253708	0.0742902	0.529354	1.6337	0.162165	0.134281	0.607457	8.91785	2.13939	6.7665	1.14845	2.07451	0.266541	1.69601	1.86428	0.729022	4.33757	0.731659	1.103	0.554165	0.369973	1.00889	0.0628372	0.372014	4.11977	0.406923	0.870631	0.528794	0.643305	0.80799	2.87127
KRT2	0.247178	1.55052	1.17498	0.5341	1.21204	0.999053	1.70307	0.650273	1.46439	1.29513	0.530657	0.221467	0.866688	0.652195	1.13385	0.21842	0.35415	0.792629	0.375526	0.375183	0.643609	0.935295	0.851511	0.29897	1.35744	2.87859	0.779717	0.765052	1.13456	1.46279	0.861349	0.933105	0.522283	0.28294	2.88199	0.34405	1.27323	2.11406	0.367502	0.518677	0.517421	0.610325	1.65453	0.240247	0.813453	0.485424	0.76432	0.910579	1.11822
MAP1B	1.78686	2.33525	5.10385	1.67692	1.85831	1.74588	1.54665	2.47695	2.38602	1.31609	1.24991	1.12509	1.07673	0.916879	0.48111	0.522201	1.10906	0.457039	0.449851	2.14189	3.56296	2.47388	3.79582	0.61292	1.30441	4.37396	1.87936	3.432	1.38342	1.35283	1.89308	0.630115	2.22667	0.897706	0.5736	2.56606	0.547798	0.524572	0.561462	0.953703	0.47375	2.24289	1.00844	0.320805	1.17166	0.566262	0.770833	0.517659	0.446629
MAP2	2.99748	1.09254	5.70297	2.17447	1.88717	3.87331	2.2096	4.05517	4.85935	0.971397	0.261397	0.863334	0.995837	1.10264	0.290586	0.490339	0.943476	0.437135	0.233351	1.58016	5.20949	2.93	6.52425	0.315323	1.95421	6.55819	2.7542	6.01407	0.497544	1.28596	2.39652	0.539262	3.40753	1.62838	0.658976	0.97482	0.385134	0.323957	0.574582	0.451745	0.48855	1.56589	1.51489	0.583148	0.736219	1.01372	0.710127	1.05227	0.633775
MAPT	1.64229	3.81772	2.8323	1.38011	1.88935	2.15931	1.80878	1.93693	2.00375	1.04906	0.457623	0.737844	0.710321	0.677139	0.477115	0.312088	1.21277	0.477807	0.420494	1.06564	4.17536	2.00033	4.40961	0.678403	1.66556	5.23907	1.59532	3.0627	0.868225	1.85207	1.42368	0.53814	2.7664	1.13183	0.432872	1.59015	0.544728	0.330281	0.348509	0.477709	0.388597	1.3707	0.558319	0.173508	0.802849	0.762489	0.523544	0.517752	0.249486
NEFL	2.6246	6.29676	6.50168	1.55396	1.41899	4.49483	2.95069	2.80741	4.49871	0.061254	0.0456097	0.522516	2.19175	0.178794	0.270154	0.207569	1.80901	0.0616033	0.276789	3.25551	5.68544	1.90831	7.6662	0.50193	1.60832	4.45975	2.46737	0.940248	1.53591	1.5041	0.358421	0.0548401	5.25894	0.507503	0.103514	2.87134	0.442119	0.164966	0.180174	0.0658892	0.0226803	0.162875	0.694021	0.0334056	0.681706	0.172513	0.140063	0.0335097	0.742081
NEFM	1.49134	3.886	7.15014	1.21211	2.69253	3.95497	3.92352	0.930531	2.36044	0.204498	0.565456	0.455812	1.29225	0.315024	0.208241	0.0976189	2.44812	0.151712	0.468492	2.1164	5.10597	3.37548	6.1608	0.52703	1.23117	3.5689	2.97957	1.62352	1.69088	1.13956	0.931495	0.0312794	3.74074	0.285456	0.0886058	1.86682	1.25047	0.244863	0.0930588	0.260397	0.0874848	0.365456	0.115246	0.0495792	1.5534	0.380403	0.376593	0.10298	0.175245
NPTXR	0.427636	0.842411	1.11414	0.301548	0.399191	1.55876	0.340228	0.240441	2.02421	0.608998	0.681581	3.71723	1.83619	0.708756	0.432132	0.0536982	1.14157	0.0169829	0.36543	0.0285601	1.21474	0.916025	1.49304	0.0323851	0.966503	2.16362	3.06634	1.61404	0.337959	1.89624	0.400842	1.32786	1.99477	1.09633	0.88275	2.40005	0.0255056	0.187489	0.997165	3.57006	0.0726647	3.82527	2.37327	1.05088	1.94844	0.450892	0.841325	1.00156	0.0447034
PACSIN1	1.88217	2.0954	3.95875	1.70128	1.45936	2.14984	1.33785	1.55126	0.856046	1.3804	0.130556	0.545873	1.24943	0.392015	1.21473	0.143678	0.688571	0.428284	0.33049	1.59344	8.4946	2.28618	1.97645	0.643674	0.869804	2.65572	1.96736	7.62317	2.13646	2.09287	1.37823	0.220767	2.1109	0.810212	0.188112	0.964409	0.414289	0.971329	0.327664	0.14571	0.31814	1.54762	0.291264	0.128884	0.469989	0.157305	0.132063	0.136228	0.424007
PGLYRP2	0.0386733	3.09673	2.98957	0.00659075	0.302381	0.505338	0.335102	0.68853	0.631794	1.37905	3.05991	3.22772	2.85241	2.33387	0.0731355	0.430817	0.736364	0.010084	0.732443	0.00536235	0.106193	0.411061	0.255898	0.179041	1.25125	2.85223	2.47408	13.2935	0.124117	2.59863	0.0129911	1.38743	1.84354	2.82313	0.64229	0.398884	0.167763	0.0462635	0.0490334	2.30934	0.0908934	0.653674	1.45123	1.30276	0.377549	0.272255	0.156576	1.07544	5.60923
PKM	1.42801	1.69682	3.35264	0.907765	1.15831	1.39414	1.43198	1.39706	1.5517	1.23344	0.507613	1.4109	0.667228	0.840464	0.626561	0.608857	0.774605	0.522121	0.346957	0.984387	2.47301	1.26741	1.98619	0.40272	0.957965	2.92188	1.25731	3.85692	0.752848	1.53721	1.36222	0.818341	1.87025	1.14386	0.612997	1.53465	0.432347	0.519323	0.450426	0.837633	0.649604	1.72236	1.06296	0.279799	1.1022	0.804714	0.827993	0.563234	0.413841
SMOC1	1.81114	1.67264	2.64751	1.19471	1.26999	1.79015	0.998026	1.74005	2.00419	1.42999	1.42359	1.12967	1.02857	0.973949	0.513475	0.421577	1.22415	0.706978	0.577782	1.45866	2.14726	1.40199	1.79145	0.710131	1.21619	1.90225	2.07012	2.70197	1.18036	1.56003	1.28631	0.734222	2.45397	1.07113	0.595403	1.55446	0.564179	0.571561	0.640344	0.681257	0.5127	1.232	0.548508	0.598882	0.899293	0.541424	0.589579	0.577052	0.358814
SOD1	1.77111	1.24483	2.78685	1.43131	1.91007	1.40822	1.74734	3.14646	2.44362	2.0395	1.97004	1.61888	1.26294	0.466474	0.705092	0.444271	0.775934	0.816769	0.493958	2.12079	2.96891	1.4914	2.03612	0.355776	0.986101	1.92576	1.18714	3.33081	1.41821	0.906938	3.2221	0.788665	1.76808	0.912968	0.847265	2.05923	0.583207	1.66101	0.551962	0.705776	1.20089	1.66827	0.818494	0.884643	1.19049	0.632134	0.595991	0.798338	0.387742
SPP1	1.24039	1.22598	2.63597	0.958166	0.809279	1.58929	1.1331	1.04238	1.61186	1.11556	0.644683	1.08698	0.747409	0.916989	0.65017	0.482458	0.884095	0.797131	0.502375	1.4578	1.87484	1.12901	1.68427	0.682112	0.882771	2.95083	0.970737	3.46127	0.646376	1.05103	1.32969	0.845091	1.95207	1.10126	0.716257	1.0489	0.690329	0.744723	0.376996	0.772343	0.532016	1.81789	0.876757	0.397214	0.887293	0.940871	0.681332	0.509871	0.517896
STMN1	1.29367	1.63455	1.94047	0.877871	0.803927	1.56818	0.993548	1.71391	1.62174	1.12767	0.847575	1.02307	0.890732	0.965099	0.662717	0.765296	1.06694	0.764023	0.715267	1.24839	1.64075	1.26034	2.0973	0.692234	1.12014	2.12013	1.29456	2.40004	0.955893	1.32731	1.01835	0.870363	1.63102	1.15026	0.802641	1.25978	0.771415	0.738314	0.785038	0.853902	0.678467	1.64967	0.712035	0.495222	1.08687	0.952994	0.678272	0.411519	0.641958
SYN1	1.96124	2.51694	2.74404	0.888995	1.1849	1.93732	1.19048	1.89414	1.81216	0.793743	0.610922	0.759351	1.02262	1.10689	0.383595	0.375304	0.989721	0.647726	0.571632	0.89955	1.81385	2.03707	2.66577	0.795609	1.43951	1.85439	1.92203	3.18558	0.962245	1.50302	1.07788	0.630553	1.75825	1.28428	0.512626	1.43557	0.462597	0.495689	0.465923	0.512383	0.661994	0.961065	0.393082	0.313138	0.542042	0.900595	0.399023	0.289433	0.325636
UCHL1	1.53558	1.76677	1.92997	1.2955	1.36323	1.54848	1.23075	2.18297	2.36463	1.14341	0.556528	1.01156	1.08276	0.914677	0.597439	0.603394	1.0177	0.632957	0.496862	1.91646	1.83931	1.83912	2.81243	0.611173	1.54311	2.85726	1.38773	2.28013	1.33302	1.42462	1.20798	0.732369	2.20171	1.61517	0.713747	1.24796	1.32777	0.734008	0.522961	0.703519	0.46422	0.980568	1.10675	0.337497	0.76915	0.766298	0.693102	0.497233	1.05191
VGF	1.61953	0.727066	2.63033	0.764918	0.642963	0.755772	1.05463	1.18727	1.99237	0.69741	0.258936	0.750145	0.936173	0.801065	0.653655	0.387297	0.340838	0.589337	0.561212	1.09059	1.50824	0.911337	1.88565	0.47451	0.539208	1.39386	0.846955	5.31054	0.71709	1.04049	0.909064	1.01385	1.14155	1.07739	0.832729	1.6413	0.135433	0.971975	0.580745	0.919498	0.848733	3.02235	0.602718	0.417487	1.26742	1.30429	0.735766	0.66511	0.641625
YWHAB	1.35761	1.79723	2.72391	1.26349	1.29652	1.60575	1.37003	1.49336	1.58729	1.25265	0.0618195	1.10599	0.939776	0.885182	0.57633	0.786067	0.91201	0.562167	0.411723	1.58836	2.60877	1.57145	2.50161	0.681906	1.27046	3.10043	1.65315	3.0691	0.921859	1.62209	1.30344	0.890287	2.05475	1.25173	0.626163	1.54269	0.777294	0.695068	0.415754	0.619752	0.393623	1.12027	0.794851	0.236217	0.966623	0.79275	0.77728	0.456753	0.817675
YWHAE	0.593805	0.823816	3.34283	0.465027	0.757122	4.53692	0.398952	3.23673	0.633322	0.150544	0.274557	0.433711	0.461024	3.34537	0.227342	0.365292	0.212032	0.672544	0.965113	0.558249	2.51489	3.10039	1.82334	0.197202	1.43451	0.795878	0.996529	1.43011	0.387681	0.439694	0.317321	1.81621	0.905263	1.12802	1.38327	1.05157	1.17791	0.0586066	0.320867	0.975537	0.267514	0.392751	0.143688	0.210715	0.964183	0.285315	0.239108	0.244981	0.248435
YWHAG	1.20256	1.44581	3.87056	0.878444	1.82093	1.31726	1.47337	1.02809	0.724682	1.21193	0.36165	1.01534	0.907469	1.13083	0.698651	0.598303	1.48259	0.398628	0.675038	0.713897	2.96441	1.52239	2.57626	0.760579	0.591907	2.10422	1.28844	2.44093	0.930251	1.66568	1.57955	0.797365	1.30816	1.32029	0.732685	1.05374	0.478765	0.260187	0.299743	0.619639	0.293631	1.71376	0.537603	0.415325	0.988593	0.91336	0.544674	0.274997	0.570954
YWHAZ	1.32112	1.69735	2.19855	1.04867	1.27046	1.55143	1.3342	2.03428	2.0256	1.35589	0.407385	1.0841	0.708899	0.978179	0.493874	0.678054	1.0491	0.51841	0.468408	1.41966	2.11999	1.60091	2.38955	0.797062	1.41867	3.15873	1.41421	2.90544	0.900641	1.58927	1.25309	0.651259	2.06043	1.19335	0.497212	1.79548	0.825235	0.466731	0.363932	0.609793	0.339694	1.23933	0.90608	0.268528	1.03462	0.868643	0.733184	0.525452	0.547848
[truncated: 50 more columns]

## Sheet: Table_S6
Table S6: Normalized Protein Quantification (Regressed for age and sex and re-centered)
Gene	1_63	3_64	4_49	8_54	10_27	11_3	14_28	16_82	28_16	29_7	30_47	31_21	32_55	34_5	35_73	36_34	37_17	38_86	39_59	44_69	47_8	48_15	49_48	52_84	53_4	59_44	60_9	64_18	66_78	69_39	70_41	72_31	76_38	77_51	78_29	80_12	84_7	40_22	41_87	42_3	43_56	46_79	50_81	55_6	56_13	58_33	63_45	65_46	67_83
AFM	0.343267	0.0449798	0.119624	0.334522	5.45723	0.187402	5.18685	2.58742	4.10252	7.72623	1.10756	16.4522	0.683096	0.281526	0.215016	1.13413	0.516626	0.183723	0.472985	2.64081	0.909959	2.7793	3.78938	3.54357	3.64651	1.32905	7.0421	6.46787	0.2119	0.428966	1.54559	2.59194	0.603371	1.67355	1.55177	0.532752	0.0576277	0.135725	8.09634	0.124369	0.486834	0.512986	8.88695	6.35621	9.22143	1.22374	1.0196	2.10232	0.763587
ALDOA	2.74111	1.19801	2.14014	2.05025	1.38277	1.69101	1.9873	2.99218	3.50441	1.64876	1.32276	2.6316	1.77187	0.890429	2.37119	1.68529	1.69208	1.11289	1.46982	1.86129	1.29879	0.902937	0.645719	1.12598	0.926176	1.02261	2.01777	1.13317	0.560257	0.799448	0.756112	1.17611	0.601964	0.761514	0.696171	0.758178	1.14241	0.720672	1.20284	0.893916	0.717262	1.83189	1.06613	0.780788	0.681201	1.56161	0.807982	0.362938	1.0753
APOA4	1.23252	0.51644	0.727362	0.355822	2.19063	0.499216	1.55741	3.43471	0.753247	0.711973	1.04995	2.26584	0.458227	0.848865	1.17125	0.856514	0.975796	0.399118	0.82835	0.947647	0.671359	1.09769	1.18767	1.22234	0.941821	0.636804	0.80641	1.46888	1.14278	1.11877	1.25985	1.22896	0.536184	0.839615	2.18513	1.16206	0.501522	0.36522	1.57437	0.742181	0.510534	0.7924	1.50976	1.11582	0.933894	0.946178	1.69486	0.392192	0.908299
APOL1	0.92696	0.474569	0.5343	0.191752	1.58957	0.287667	1.58327	2.74725	1.40879	1.3927	1.02353	1.65364	0.254538	0.94144	1.40517	1.32574	1.22217	0.369526	1.2586	0.654504	0.437341	1.11656	0.0160523	0.912039	1.57197	0.539981	1.35804	1.48265	1.13269	1.37796	1.26751	1.22061	0.596342	0.993737	2.268	0.926923	1.01502	0.644796	1.79421	1.05771	0.69791	0.73821	1.5416	0.640751	1.16993	0.927783	1.24642	0.303223	1.05814
B3GNT8	1.27641	0.689925	0.592383	0.910737	1.42656	0.801608	1.18897	1.63261	1.7343	0.946231	1.58579	2.37871	1.04796	2.09417	1.00345	0.968974	1.46906	0.985224	0.49493	0.964871	1.34935	1.9769	0.150269	1.55036	1.08588	1.0152	1.97684	1.70941	1.26502	0.693048	1.161	0.963881	0.806637	1.00399	1.35629	1.07975	0.662489	0.750477	1.55515	1.84379	0.725133	1.47283	1.77063	1.40614	0.831553	0.827821	1.18598	0.641292	0.786094
BASP1	2.86908	1.50816	2.64393	1.69305	1.05077	1.99942	2.0303	2.56595	3.70686	1.70395	1.54897	4.69299	1.45859	1.00333	2.97025	1.7449	1.89654	1.66161	1.50811	2.32241	1.3287	0.835819	0.543626	1.44564	0.991434	1.13879	2.30545	1.41982	0.617501	0.915624	0.612966	1.08833	0.647913	0.86772	0.620818	0.592667	1.2312	0.995058	1.0286	0.804686	0.95802	2.76273	0.739476	0.70335	0.779463	1.42696	0.630595	0.569538	1.26776
C1QTNF1	0.614554	0.871166	0.575252	2.69245	0.427885	1.5585	2.0312	1.24247	3.53601	2.80992	1.90119	5.10168	3.5082	1.1033	1.30186	0.323047	1.06501	0.424782	0.6933	3.82133	1.92167	2.31422	0.858864	1.04092	2.11842	2.74818	1.29995	1.36784	0.242285	0.783245	0.813097	1.53984	0.19117	1.10555	0.409029	0.440953	0.505828	0.51664	3.65721	0.159831	0.742927	3.3699	1.30082	2.29441	3.39671	3.58293	0.628349	2.50766	1.33351
C8B	1.6994	1.32577	0.572651	0.143161	3.28422	0.242499	2.19418	0.760582	1.3265	1.63075	1.84199	2.32756	0.442156	0.333547	0.565102	0.125448	1.37664	1.99414	4.69553	1.23581	1.01389	1.48112	1.52305	2.13577	1.21294	0.639806	1.42834	1.00755	2.7012	1.08097	0.622865	1.47965	0.158767	1.6608	1.61748	1.34159	1.77128	1.47329	1.57161	0.212952	0.109985	0.944273	0.653001	0.157124	1.80406	0.710724	2.13255	0.348105	2.19123
CHI3L1	3.22287	1.20512	1.6149	1.45683	0.770439	1.77297	1.71904	2.93857	3.03107	2.19745	1.28982	3.43783	2.01381	0.789284	2.84844	1.41926	0.92229	1.15564	1.31306	1.94913	1.47563	0.907146	0.915401	1.39913	1.40058	1.06158	2.89365	0.978639	0.479633	0.549824	1.31533	1.28134	0.496335	0.737195	0.778322	0.909601	0.943662	0.730217	1.05931	0.646265	0.397267	1.28425	1.18103	0.86746	0.566209	1.18881	1.22363	0.28831	1.4046
CHIT1	12.1806	0.781538	2.60419	2.45865	5.29877	3.03073	4.74442	7.83013	16.6959	2.07177	1.99615	3.17669	1.84829	0.488917	2.37758	0.0386614	1.96903	2.95599	2.25746	0.269247	5.08554	1.66055	0.510567	0.866644	1.30914	0.35715	2.68163	6.99855	0.157597	0.39134	0.207279	3.00526	0.478817	1.75715	4.32172	7.72548	3.41474	0.209347	1.12963	0.353145	0.168678	0.329306	0.458491	0.96474	2.01081	4.24519	0.566994	0.0888676	1.33805
CP	0.335886	0.208439	0.597673	0.22219	0.198876	0.286362	0.504729	0.651062	0.0538667	0.1036	0.216741	0.106264	0.779238	0.325048	119.556	0.41221	0.0446886	0.362652	0.216357	1.38621	0.388964	0.0837159	169.076	0.806336	0.34103	0.807232	0.607321	0.131596	0.171801	0.441998	0.194935	218.624	0.324704	0.908471	0.737954	186.383	0.393585	0.921686	0.145564	0.220142	0.339512	0.438774	0.780685	105.259	0.653316	0.788641	0.0738049	0.140964	0.205096
FABP3	4.3402	1.35933	1.48528	1.443	1.46046	1.53025	2.38064	2.63012	3.83495	1.43773	1.56898	3.06064	2.08605	1.56188	2.72406	1.37124	1.9548	1.34311	1.78876	1.80211	1.13075	0.842641	0.160637	0.932567	1.20875	0.710385	2.42095	1.20085	0.576924	0.88608	0.916341	1.38863	0.631217	0.738917	0.914927	1.66948	1.44891	0.430319	1.10724	0.869373	0.629889	1.67275	0.830393	1.00425	0.832466	1.23863	1.05479	0.300432	0.941424
FETUB	0.862413	0.378096	0.941069	0.515172	1.46401	0.387086	2.64258	3.62005	1.17109	0.839046	0.86943	0.650928	0.639657	0.575822	0.85723	0.780857	0.905992	0.456239	0.99567	1.05224	0.603291	1.47164	1.04585	1.19851	1.08844	0.790974	0.568027	1.34834	1.66277	1.15542	0.582737	1.30982	0.605388	0.040461	1.36584	2.01484	0.656988	0.96588	1.61235	1.02348	1.01175	1.17685	1.65735	0.716305	0.938686	1.24971	1.23342	0.61683	1.03224
GAP43	1.99141	1.25119	1.58335	2.04515	1.32848	1.88527	1.87931	1.9928	4.35945	1.06525	1.38728	4.43109	1.93965	1.18991	3.14139	1.84712	2.19429	1.0302	1.22333	2.76127	1.20073	0.877283	0.640978	1.04358	1.00704	0.909236	2.17249	1.56462	0.554768	0.955457	0.794111	1.15926	0.723691	0.846527	0.813933	0.613411	1.08429	0.872584	0.386615	0.736758	1.18824	2.17656	0.8363	0.599127	0.847635	1.62815	0.60906	0.411069	1.13285
GC	2.592	2.0761	12.517	3.00333	0.026634	5.18196	24.5933	24.9714	4.80939	3.88384	5.07011	41.9551	3.26737	3.53183	19.7299	5.61129	0.00111987	0.00676148	8.13582	21.9385	6.49785	7.02083	2.27942	0.00145653	5.57425	4.9948	5.22427	5.16381	0.0029918	2.96241	24.6014	7.16126	0.0041554	4.85313	22.137	5.05497	6.4102	2.23059	21.3489	4.27462	0.00284114	2.46937	14.5402	5.38062	0.00772964	13.0559	8.90145	0.0126899	9.80858
GDA	2.0366	1.41188	2.2218	2.10876	1.48799	1.71119	1.59367	3.08434	3.73717	1.55028	1.4708	5.07801	1.83346	1.38697	1.82553	1.45591	1.28835	1.34832	1.2947	2.02147	1.48822	1.14875	0.44782	1.26042	1.10342	1.25734	2.30964	1.42288	0.601813	0.920475	0.621695	1.01275	0.802049	0.847149	0.52814	0.426333	1.38588	1.17318	1.17613	1.19374	0.739244	2.48539	0.714846	0.829907	0.801502	1.5831	0.554052	0.514214	1.30519
GSN	0.753387	0.729691	1.41524	1.43915	2.19209	1.55059	2.32282	1.36341	1.58597	1.20494	0.968546	1.62351	1.89985	0.905427	0.761098	1.35127	0.776305	1.83218	2.14848	1.76778	0.725217	0.863517	2.33763	0.81351	0.7185	0.852651	1.12107	1.22883	0.566831	1.04052	0.903899	1.19132	0.644862	1.01153	1.7108	1.03603	0.945295	0.993055	0.339659	0.992743	0.381184	0.72665	0.595599	0.523935	0.836904	0.925859	1.3794	0.736591	0.646042
HBG2	5.87683	0.053724	0.688938	1.84577	0.318628	10.0722	0.186157	0.229264	3.84711	0.467067	0.42158	36.7281	0.225347	0.193563	0.0627916	29.9702	0.421151	0.639534	0.117146	0.268193	0.243795	2.16746	0.152245	4.4119	0.182369	1.50923	0.386615	0.903744	10.0957	0.184224	1.71421	6.70753	0.0481055	4.4751	0.141624	10.1461	0.142889	0.154371	39.7143	16.4267	0.178097	0.277334	14.7917	26.6065	0.21583	0.833833	0.100787	0.332661	0.160525
ITGAM	3.68619	1.53466	3.17757	1.94403	1.23378	3.26801	3.34699	4.43013	4.99281	1.87002	2.15517	3.79589	3.12415	1.81725	2.62173	2.08394	1.40436	2.06269	2.02785	2.87183	1.43282	1.50101	1.33688	1.12183	1.47403	1.92999	4.35532	1.45846	0.70407	0.680928	0.441288	0.900824	0.785675	0.816532	0.209706	0.666214	1.80756	0.841867	0.734349	1.37942	0.628054	2.65657	0.333083	0.694618	1.25778	1.12508	0.288236	0.229877	1.21637
KRT10	0.947255	0.00311448	1.71995	0.858851	1.08104	0.196476	5.0114	15.8888	2.10929	3.81283	5.27244	12.0348	2.92258	1.3532	0.288424	3.69975	2.44222	0.474894	2.66556	3.24131	4.86865	3.02877	0.781589	1.40845	2.51682	3.48113	2.19918	0.860735	0.364388	0.0449466	0.239108	1.00204	0.425565	5.13611	0.452817	1.30795	0.131634	0.123906	1.79752	0.654856	0.112054	0.440758	4.85986	1.0554	1.82513	4.65838	1.47632	0.726694	1.02555
KRT2	0.866143	0.659901	0.919958	0.450321	1.96522	0.371873	2.219	4.10385	1.39699	1.10733	1.68854	1.11614	1.26353	1.41261	1.24228	1.39718	1.84242	1.22798	2.42797	2.16952	1.59404	1.28999	0.63335	0.282178	1.08742	0.772447	0.640358	0.342927	1.59794	0.264729	0.429515	0.422685	1.1653	3.36129	0.523158	1.45671	0.575409	1.03534	0.739449	2.5329	0.7292	0.706373	2.02857	0.544864	0.26381	1.85682	1.19132	0.332133	1.01671
MAP1B	4.97783	1.77582	2.92737	2.24028	1.42704	1.71874	2.65536	5.03796	6.1473	2.1927	2.31226	3.65921	3.41208	1.42778	4.04711	2.14458	1.34332	2.18046	1.78144	2.41631	1.41176	0.804488	1.48619	1.07486	1.08301	1.11863	2.41948	1.01384	0.575962	0.589759	0.688024	1.31872	0.474912	0.736793	0.559743	0.750424	1.93182	0.28094	1.09848	0.61576	0.567151	2.95614	1.09577	0.668138	0.453127	1.33338	0.739674	0.409582	1.19376
MAP2	5.90672	2.54683	4.3331	1.06622	2.03174	2.9774	1.15155	6.94399	6.9914	2.92956	2.05365	6.19589	3.30702	0.57745	6.7215	4.19582	1.47219	2.53751	2.33959	4.91572	1.14294	0.592215	0.318994	0.974925	1.14527	1.35793	4.02762	1.95123	0.311922	0.587559	0.33084	1.15136	0.446259	0.826497	0.253937	0.494188	1.53418	1.18918	0.47832	0.393539	0.52442	1.98196	1.79057	0.165235	0.5392	1.49845	0.693795	0.640409	0.850566
MAPT	6.32265	1.99584	2.7158	2.10418	2.25381	2.09459	5.25865	7.25932	4.3457	2.22361	2.71257	4.09562	3.01117	1.2408	5.89679	3.08184	2.60024	1.97266	2.50627	2.61683	1.52609	0.781815	0.698003	1.01767	1.00319	1.04513	4.04825	1.68596	0.672942	0.464881	0.928939	1.84981	0.631431	0.684123	0.603707	0.886767	1.31948	0.466257	0.661919	0.500797	0.548092	2.19209	0.817025	0.505775	0.573208	1.16457	0.757099	0.252075	1.14059
NEFL	28.0385	2.59582	8.15017	2.60247	3.65611	3.96905	16.176	11.9335	16.3262	6.87691	4.84898	1.97008	9.03521	2.36482	16.0628	14.7462	2.04928	0.95907	7.8955	8.00794	0.106579	0.203316	0.109955	0.629965	3.11041	0.467643	9.53099	1.03941	0.816911	0.425117	1.23793	4.36111	0.118971	0.318689	0.945842	1.66886	4.01543	0.174747	0.176307	0.38181	0.0685823	0.544037	1.2578	0.290541	0.366895	0.504351	2.07333	0.123849	1.00769
NEFM	16.4706	2.10412	2.23749	2.30887	2.58498	2.49782	8.73146	8.20228	15.5596	7.00437	7.08685	3.25811	10.6451	2.80551	12.3636	10.177	1.7668	2.14082	9.01728	4.32751	0.363105	0.0861354	1.203	0.660377	2.04934	0.701199	6.79388	0.554812	0.512167	0.189732	1.15772	5.20836	0.291003	0.215885	1.23309	3.41121	3.16595	#VALUE!	0.598461	0.509301	0.215168	0.931591	0.209309	0.508676	0.233763	0.315557	1.2387	0.136528	2.51981
NPTXR	2.06328	0.483362	0.457392	4.38439	1.93728	0.935215	1.64497	4.18823	1.63685	5.88415	0.733365	3.29209	1.56952	0.551252	3.04529	2.8887	3.17492	0.77593	0.658596	4.27516	0.967715	2.3973	1.01011	6.38873	3.04771	1.03224	3.14224	1.68242	0.814913	0.0824047	0.0637916	1.69182	0.0352484	1.2416	0.671341	0.0343443	0.0652412	0.112901	6.91074	0.280293	0.137031	5.28732	3.73847	7.07146	4.70061	4.64462	0.497939	1.89725	3.20596
PACSIN1	17.6676	2.45959	2.75776	1.16332	1.43824	2.75826	3.5926	4.60858	6.45773	3.45551	2.72275	12.3044	4.69789	3.01506	3.19015	3.96285	2.84848	2.3917	2.32163	1.31658	2.01993	0.421954	0.210414	0.716528	1.72118	0.647244	3.12639	1.24424	2.18571	0.220645	1.09034	1.10976	0.674791	0.325954	0.6166	0.762535	2.19834	0.595408	0.252856	1.54668	0.572444	2.7472	0.431382	1.84811	0.581649	1.35778	0.675199	0.246338	0.655309
PGLYRP2	0.304261	0.0109393	2.13909	0.726884	4.0353	0.132735	9.80216	8.9722	4.66252	7.73436	0.916313	43.4091	1.18512	0.20859	0.835616	1.5409	4.44959	0.0408658	1.05412	2.11511	2.27474	4.15232	4.80203	5.63099	4.85381	3.6173	3.02203	4.54218	0.225803	0.693148	0.570262	1.1556	0.0333413	0.971006	2.21954	0.245847	0.0189867	0.028412	7.26444	0.0730565	0.28063	0.975985	2.37892	4.65334	7.32706	0.939798	1.12783	3.89893	0.638469
PKM	3.24735	1.081	1.74078	1.72021	1.16511	1.66813	2.08885	3.61149	4.15678	1.56033	1.46677	4.65322	1.65756	0.889314	2.39626	1.75829	1.79401	1.68373	1.76995	1.8421	1.47476	1.04466	0.626832	1.62679	0.781841	1.04627	2.2452	1.3899	0.78387	0.739821	0.493769	0.95653	0.624857	0.775511	0.439351	0.558113	1.12695	1.13044	1.03533	0.638711	0.812697	2.19664	1.27607	0.784949	0.702668	1.64556	0.764488	0.357179	1.29675
SMOC1	2.70129	1.41561	2.11134	1.76668	1.4513	2.10202	2.01269	2.29535	3.22545	2.50487	1.55821	3.20642	1.75883	1.39086	2.12591	2.19032	1.82298	1.55213	1.20427	2.35207	1.69912	0.90587	1.72954	1.30912	1.20528	1.18986	2.92393	1.28694	0.624773	0.506519	0.852132	1.48724	0.834318	0.735529	0.708906	0.706709	1.66957	0.479055	0.822041	0.692472	0.623831	1.53044	0.653553	0.6537	0.903341	1.29457	0.994166	0.73889	1.05673
SOD1	3.15773	1.38793	3.14108	1.85601	0.956039	1.63542	1.22466	1.90381	2.83737	1.17934	1.94435	3.19794	1.57853	1.36188	1.9549	1.42652	0.858272	3.18538	1.72743	2.30084	1.98735	0.810683	1.996	1.50977	1.20101	0.477252	1.73128	0.907137	0.707325	0.441434	0.348309	0.786159	0.776579	0.883907	0.502822	0.62344	1.91116	0.93168	0.697733	1.67472	1.20469	1.75747	0.80146	0.994893	0.54595	1.50665	0.782307	0.90934	1.13765
SPP1	2.24331	1.13445	1.26726	1.2649	1.08114	1.53783	1.49595	3.59624	3.08294	1.18161	0.979063	4.24944	1.35256	0.767171	2.06779	1.92507	1.25204	1.62053	1.38093	1.98861	1.31918	1.01989	0.754922	1.29964	0.889262	1.07117	2.30555	1.29591	0.78947	0.567731	0.833343	1.03527	0.981047	0.832595	0.607771	0.797555	1.81848	0.900609	0.94127	0.873138	0.646001	2.10798	1.03552	0.698557	0.878003	0.963804	0.964901	0.479372	1.0544
STMN1	1.84541	0.961227	1.88236	1.34204	1.21679	1.3798	1.78536	2.31999	2.16398	1.41919	0.889428	2.5976	1.41496	1.04283	2.26994	1.73178	1.4401	1.11435	1.08721	1.74243	1.237	0.966461	0.943472	1.10393	0.968194	1.07823	1.79244	1.27106	0.729184	0.845668	0.754721	1.18765	0.823891	0.903321	0.791338	0.876161	1.31937	0.902219	0.934397	0.820346	0.746513	1.8634	0.782505	0.831032	0.834994	1.29764	0.804425	0.5499	1.18355
SYN1	2.41167	1.32157	2.37175	1.99134	1.75325	2.28094	3.10825	2.30064	4.27195	2.39559	1.51132	3.84422	2.69599	1.41731	3.21693	2.45965	2.1834	1.33727	1.47697	2.14684	1.18543	0.811719	0.946711	1.08792	1.4924	1.73119	2.63803	1.95377	0.482541	0.570947	0.977998	1.53371	0.774465	0.816695	0.729108	0.754198	1.02231	0.636101	0.635685	0.764603	0.832752	1.54533	0.589769	0.816659	0.725496	1.43072	0.861774	0.403107	0.79471
UCHL1	2.59139	1.2798	2.53692	0.987239	1.64082	1.40804	1.96401	3.22362	2.21095	1.58902	1.68095	2.35375	2.55303	1.27843	2.90324	1.88131	1.30691	1.36287	1.38855	2.30057	1.14641	0.930211	0.628178	0.887643	1.00811	1.06348	2.24042	1.71825	0.704667	0.6419	0.669412	1.14872	0.634323	0.880507	0.612665	1.76389	1.63185	0.376997	0.793725	0.816327	0.547538	1.24604	1.12621	0.878657	0.659648	1.18711	0.695856	0.428668	0.726809
VGF	1.83142	1.02552	1.38957	2.10897	0.620454	1.81153	0.843755	1.62215	3.62774	0.988468	0.761091	6.07621	1.10349	0.955967	2.15752	0.892097	1.37537	1.05795	1.22736	2.25395	0.937664	1.20694	0.356114	0.983188	1.24098	1.10796	1.53915	1.46504	0.767203	0.52665	0.549109	0.468753	0.670499	1.16487	0.66432	0.192154	1.20273	1.09885	1.0701	1.33297	0.996168	4.25186	0.812648	1.04443	0.953579	2.03343	0.909156	0.496996	1.68484
YWHAB	3.55377	1.34518	1.79253	1.41932	1.43847	1.39457	2.09519	3.64979	3.19648	1.9651	1.61804	3.40796	2.11995	0.962539	2.77781	1.98454	1.64493	1.53439	1.61278	1.69524	1.34668	1.13291	0.071842	1.08929	0.962329	1.04891	2.2306	1.39912	0.698553	0.878625	0.787258	1.05987	0.612202	0.771441	0.513824	1.00539	1.5541	0.9407	0.729566	0.799931	0.477098	1.40731	0.862876	0.761786	0.636595	1.11036	0.588765	0.300591	0.999503
YWHAE	3.66422	1.40154	5.02344	3.40891	2.29223	0.996091	1.29734	1.24727	9.5971	1.55415	1.15244	2.30751	4.5393	1.17984	2.94199	6.93944	1.35778	0.497294	0.625223	1.04193	0.451523	2.73779	0.792081	1.35897	1.41674	9.55785	2.70198	3.31812	0.351127	1.07453	0.312065	0.611699	1.09576	3.876	1.46903	3.22134	0.959475	1.05348	1.52882	0.1699	0.413172	1.08986	0.428873	0.504374	0.983923	1.55394	0.871517	0.317636	2.94861
YWHAG	5.17463	1.13709	1.57259	1.17122	0.851853	1.5635	2.14515	3.15392	5.54596	1.95091	2.90085	3.44225	2.6306	1.17994	3.6331	2.07726	2.04934	2.36751	2.20837	0.981267	1.58479	1.29632	0.512955	1.21171	1.12789	1.63686	1.7281	1.79809	1.07958	0.814824	1.11707	2.10286	0.550848	1.10454	1.07538	0.759356	0.882199	0.578745	0.928749	0.365313	0.453731	2.63655	0.710179	1.047	0.666096	1.41539	0.445638	0.675219	1.24126
YWHAZ	3.12552	1.16761	2.58376	1.68318	1.68206	1.39668	2.08292	3.92097	2.74537	1.77573	1.68937	3.36674	2.33333	0.980053	2.76894	2.03947	1.67091	1.55547	1.65615	2.24197	1.52709	0.886093	0.502909	1.10124	0.753913	1.23556	2.34735	1.40712	0.63451	0.799514	0.966968	1.29509	0.587097	0.65752	0.622858	1.15571	1.41721	0.649536	0.756944	0.569601	0.436426	1.67693	1.03225	0.659772	0.695876	1.07775	0.495621	0.365355	1.113
[truncated: 39 more columns]

## Sheet: Table_S7
Table S7: Differential Expression Analysis (ANOVA)
Gene	F-Value	Pr(>F)	AD-Normal	AD-NonAD	NonAD-Normal	diff AD-Normal	diff AD-NonAD	diff NonAD-Normal	nObs.AD	nObs.NonAD	nObs.Normal	SEM.AD	SEM.NonAD	SEM.Normal	SEM.Normal-AD	SEM.NonAD-AD	SEM.NonAD-Normal	GIS.CVs	GIS.CVs.category (30% cuttoff)
AFM	1.12745	0.328652	0.716808	0.663774	0.301637	-0.429034	0.417839	-0.846873	37	31	20	0.343804	0.337506	0.432931	0.552838	0.481779	0.548944	0.43867	high
ALDOA	14.6158	3.50261e-06	0.0025829	4.05002e-06	0.525646	0.572094	0.758681	-0.186587	37	31	20	0.113585	0.0869646	0.128897	0.171802	0.143054	0.15549	0.120525	low
APOA4	0.404714	0.668446	0.862296	0.653633	0.96725	-0.107197	-0.159667	0.0524697	37	31	20	0.119107	0.131604	0.178257	0.214387	0.177499	0.221574	0.109177	low
APOL1	3.34337	0.04002	0.999741	0.0508241	0.118808	-0.00719444	-0.692185	0.684991	37	31	20	0.213586	0.161066	0.310012	0.376466	0.267509	0.349356	0.193805	low
B3GNT8	1.21416	0.302056	0.955857	0.287445	0.571326	0.059407	0.276454	-0.217047	37	31	20	0.117237	0.1509	0.145468	0.18683	0.19109	0.209599	0.22866	low
BASP1	16.5196	8.69355e-07	0.00199515	8.63625e-07	0.385342	0.676852	0.940159	-0.263308	37	31	20	0.129038	0.11285	0.133623	0.185758	0.171424	0.174901	0.187139	low
C1QTNF1	1.6302	0.201955	0.990372	0.252289	0.30347	-0.0434702	0.459882	-0.503352	37	31	20	0.192916	0.194689	0.299098	0.355916	0.27408	0.35688	0.493055	high
C8B	1.9107	0.154279	0.279056	0.874924	0.143376	0.526404	-0.148101	0.674505	37	31	20	0.20288	0.200757	0.312796	0.372829	0.285418	0.371678	0.151589	low
CHI3L1	11.7264	3.18115e-05	0.00344137	5.31126e-05	0.810168	0.611868	0.728745	-0.116877	37	31	20	0.123835	0.0935258	0.147659	0.192713	0.155185	0.174786	0.0806565	low
CHIT1	8.06178	0.000622413	0.00383121	0.00289431	0.945984	1.39322	1.25529	0.137936	37	31	20	0.308521	0.18749	0.305873	0.434446	0.361023	0.358763	0.0888202	low
CP	1.38255	0.256522	0.371562	0.330488	0.995212	-1.32219	-1.22779	-0.0944032	37	31	20	0.507195	0.662156	0.89944	1.03259	0.834084	1.11689	0.0807265	low
FABP3	11.427	4.02512e-05	0.000744262	0.000217575	0.986641	0.804954	0.770903	0.0340507	37	31	20	0.141659	0.117895	0.157693	0.211977	0.1843	0.196892	0.155513	low
FETUB	2.57343	0.0822059	0.142263	0.148788	0.967206	-0.440834	-0.382143	-0.0586914	37	31	20	0.169621	0.117909	0.141154	0.220671	0.206576	0.183921	0.0598813	low
GAP43	10.2893	9.9613e-05	0.0400445	6.96989e-05	0.344527	0.559338	0.886538	-0.327199	37	31	20	0.121319	0.173275	0.151902	0.194403	0.211525	0.230431	0.185987	low
GC	1.40734	0.250438	0.342257	0.344942	0.983939	1.92596	1.68339	0.242573	37	31	20	0.691909	0.944094	1.26002	1.43749	1.17049	1.57447	0.171486	low
GDA	15.4886	1.83848e-06	0.0285685	9.52326e-07	0.079427	0.493653	0.920914	-0.427261	37	31	20	0.127152	0.106725	0.139127	0.188478	0.166006	0.175347	0.0870923	low
GSN	6.00413	0.00363858	0.00268808	0.16212	0.192167	0.543774	0.256489	0.287285	37	31	20	0.0933171	0.0954574	0.142464	0.170306	0.133492	0.171488	0.402419	high
HBG2	1.06346	0.349806	0.319202	0.760946	0.700212	-1.06212	-0.452694	-0.609426	37	31	20	0.42829	0.426895	0.681741	0.805111	0.604708	0.80437	0.157108	low
ITGAM	17.059	5.90565e-07	0.000877962	7.76845e-07	0.512555	1.0694	1.39406	-0.324664	37	31	20	0.164004	0.193178	0.219949	0.274363	0.253407	0.292738	0.158786	low
KRT10	0.513741	0.600099	0.927137	0.570774	0.870894	0.205792	0.4934	-0.287608	37	31	20	0.381284	0.338452	0.324426	0.500629	0.509831	0.46883	0.621674	high
KRT2	0.966543	0.384537	0.598879	0.858181	0.353478	0.275515	-0.131646	0.40716	37	31	20	0.161786	0.210866	0.185964	0.24649	0.26578	0.281153	0.0907986	low
MAP1B	22.6407	1.31161e-08	3.60545e-05	3.49772e-08	0.662036	1.07277	1.27976	-0.206994	37	31	20	0.157251	0.120781	0.17991	0.238947	0.198283	0.216693	0.26891	low
MAP2	10.6737	7.31847e-05	0.0037911	0.000146449	0.908103	1.06403	1.20273	-0.1387	37	31	20	0.232118	0.177418	0.18124	0.294493	0.292157	0.253623	0.683997	high
MAPT	30.6494	9.49676e-11	9.87303e-07	6.61916e-10	0.689434	1.34618	1.55299	-0.206805	37	31	20	0.174182	0.122333	0.168653	0.242453	0.212849	0.208349	0.127937	low
NEFL	15.0403	2.55699e-06	1.22338e-05	0.000203942	0.44871	2.46586	1.838	0.627855	37	31	20	0.361455	0.271242	0.300475	0.470037	0.451909	0.404793	0.565129	high
NEFM	17.5538	4.26855e-07	2.89987e-05	4.83512e-06	0.966759	2.08259	1.96947	0.113127	37	31	19	0.316849	0.223402	0.277186	0.420982	0.387688	0.356007	0.541999	high
NPTXR	1.41734	0.248026	0.652765	0.60329	0.22266	-0.460843	0.440343	-0.901186	37	31	20	0.329352	0.278657	0.470748	0.574523	0.431419	0.547041	0.373094	high
PACSIN1	12.7424	1.44521e-05	0.00158042	3.07852e-05	0.869162	1.32034	1.51216	-0.191822	37	31	20	0.235822	0.219503	0.282287	0.367829	0.32217	0.357586	0.515358	high
PGLYRP2	0.49582	0.610822	0.99905	0.644747	0.703891	-0.027657	0.523164	-0.550821	37	31	20	0.438146	0.370378	0.528865	0.686782	0.573718	0.645661	0.609987	high
PKM	10.823	6.49624e-05	0.0330195	4.55999e-05	0.334002	0.549473	0.865807	-0.316334	37	31	20	0.136868	0.139608	0.145343	0.199644	0.195508	0.201532	0.153146	low
SMOC1	31.562	5.60678e-11	1.919e-06	3.7128e-10	0.475366	0.880348	1.07785	-0.197497	37	31	20	0.111979	0.087094	0.123321	0.166575	0.141861	0.150975	0.269523	low
SOD1	9.41286	0.000202928	0.0241187	0.000191343	0.592503	0.540147	0.744327	-0.20418	37	31	20	0.139991	0.111547	0.138908	0.197213	0.178998	0.178152	0.337218	high
SPP1	12.6213	1.5865e-05	0.00211802	2.90789e-05	0.818083	0.576412	0.679243	-0.102832	37	31	20	0.110483	0.0954915	0.116631	0.160653	0.146031	0.150736	0.163889	low
STMN1	17.3742	4.71899e-07	0.000475425	7.96186e-07	0.623325	0.490953	0.610457	-0.119505	37	31	20	0.0814986	0.0680999	0.101641	0.13028	0.106206	0.122345	0.137951	low
SYN1	23.994	5.47369e-09	3.11857e-05	1.26939e-08	0.561424	0.972511	1.19302	-0.220505	37	31	20	0.128408	0.136932	0.146473	0.19479	0.187721	0.200512	0.22248	low
UCHL1	19.4514	1.10756e-07	1.56733e-05	1.05053e-06	0.99991	0.800456	0.79828	0.00217549	37	31	20	0.113375	0.0857649	0.125219	0.16892	0.14216	0.151775	0.140465	low
VGF	2.46904	0.0907192	0.921685	0.159156	0.13256	-0.0887198	0.374565	-0.463285	37	31	20	0.148341	0.149127	0.150902	0.211605	0.210342	0.212157	0.101002	low
YWHAB	9.55464	0.000180719	0.00140221	0.00115233	0.92335	0.756908	0.67485	0.0820587	37	31	20	0.163738	0.0839615	0.123303	0.204972	0.18401	0.149175	0.0768084	low
YWHAE	10.3939	9.15803e-05	0.0169554	8.66289e-05	0.557568	1.02437	1.41453	-0.390159	37	31	20	0.204548	0.266686	0.257682	0.328998	0.336097	0.370839	0.64658	high
YWHAG	25.5374	2.06424e-09	1.57028e-05	5.43324e-09	0.564277	0.99013	1.20555	-0.215415	37	31	20	0.133467	0.108076	0.17167	0.217449	0.171738	0.202857	0.428429	high
YWHAZ	22.1767	1.77728e-08	2.50064e-06	3.27009e-07	0.973875	0.919735	0.880555	0.0391794	37	31	20	0.125082	0.0789787	0.129578	0.180099	0.147929	0.15175	0.179778	low

## Sheet: Table_S8
Table S8: Correlation of all proteins quantified in the TMT discovery cohort (n=2,785) with ELISA-measured t-tau, pTau, Aβ, and Aβ/Tau ratio
Gene|Uniprot ID	bicor.Tau.ELISA	pValue.Tau.ELISA	bicor.pTau.ELISA	pValue.pTau.ELISA	bicor.Abeta.ELISA	pValue.Abeta.ELISA	bicor.Tau/Amyloidratio.ELISA	pValue.Tau/Amyloidratio.ELISA
TXNDC12|O95881	0.126886	0.496381	0.0736757	0.693664	-0.187152	0.313387	0.182881	0.324756
MT3|P25713	0.298823	0.0683899	0.229384	0.16595	0.0668832	0.689915	0.170545	0.305971
CADM1|Q9BY67-5	0.297337	0.0698426	0.407797	0.0110407	-0.0756033	0.651897	0.238812	0.148755
UGP2|E7EUC7	0.132108	0.429155	0.101582	0.543953	-0.335847	0.0392604	0.249858	0.130309
FITM1|A5D6W6	-0.245305	0.137693	-0.253232	0.125028	0.0560868	0.738036	-0.194742	0.241348
USP5|P45974	-0.114108	0.548237	-0.264734	0.157431	-0.109054	0.566207	-0.0241746	0.899097
KRT79|Q5XKE5	-0.418731	0.0524308	-0.285046	0.198507	0.165207	0.462504	-0.351653	0.108524
PDIA6|Q15084-2	0.173756	0.296816	0.285596	0.0821877	0.180266	0.278802	0.0253584	0.879879
SCGB1D2|O95969	0.328664	0.0439365	0.443225	0.00532066	-0.425825	0.0076874	0.408121	0.010971
CNTNAP2|Q9UHC6	0.278276	0.0907022	0.337233	0.0384065	0.00615121	0.970762	0.173926	0.296337
LSAMP|Q13449	0.30113	0.0661823	0.319242	0.0507413	0.0328212	0.84491	0.173045	0.298829
TMEM230|A0A087WTT2	0.313168	0.155859	0.378837	0.082094	0.0339833	0.880659	0.209434	0.349569
YWHAZ|P63104	0.782038	6.72845e-09	0.633214	1.98476e-05	-0.714392	4.72397e-07	0.837847	5.35934e-11
PSMC6|A0A087X2I1	-0.21808	0.329569	-0.181721	0.418304	-0.111575	0.62107	-0.0755494	0.738265
HLA-A|P05534	-0.00633805	0.969875	0.0212754	0.899112	-0.147416	0.377119	0.0672202	0.688431
MTPN|P58546	-0.15311	0.358759	0.0385003	0.818489	-0.154592	0.35407	-0.0234072	0.889062
CACNA2D2|C9JVC9	-0.285105	0.198411	-0.40949	0.0584223	0.290032	0.190426	-0.329814	0.13388
EEF1A2|Q05639	-0.416867	0.00922443	-0.306874	0.0609295	0.00240512	0.988566	-0.255543	0.121505
CST7|O76096	-0.304241	0.102132	-0.394106	0.0311648	-0.118934	0.531329	-0.151315	0.424765
uncharacterized|A0A0B4J2D5	0.111989	0.503244	0.0690677	0.680316	-0.298932	0.0682852	0.222684	0.179012
ITIH4|Q14624-2	-0.323316	0.0477017	-0.449698	0.00461735	0.0167749	0.920376	-0.214135	0.196718
ENO3|P13929	-0.167514	0.314773	-0.202821	0.221991	-0.114288	0.494464	-0.0360563	0.829837
PYCARD|Q9ULZ3	0.213629	0.248526	0.2079	0.261741	-0.130445	0.484279	0.148447	0.42546
RPS3|P23396-2	-0.277553	0.199759	-0.270699	0.21155	0.058913	0.78946	-0.174054	0.427036
SNED1|Q8TER0	-0.194417	0.242148	-0.14699	0.378516	0.253203	0.125072	-0.245963	0.136607
AOC3|Q16853	-0.158582	0.341631	-0.259843	0.115148	-0.165085	0.321942	-0.0237478	0.887459
RECK|O95980	-0.183128	0.271112	-0.336185	0.0390507	0.39488	0.0141467	-0.318701	0.0511564
MST1L|Q2TV78	0.000221037	0.999201	0.0730381	0.740503	-0.30513	0.156842	0.172219	0.432001
CASP14|P31944	0.123975	0.458347	0.159536	0.338698	-0.32432	0.0469756	0.222863	0.178654
PROCR|Q9UNN8	-0.111249	0.506084	-0.207242	0.211863	0.129692	0.437716	-0.130591	0.434519
CANX|P27824-2	0.323485	0.0475789	0.376084	0.0199624	-0.0931722	0.577952	0.250901	0.128658
NCAN|O14594	0.370447	0.0220539	0.427788	0.00738178	-0.235322	0.154961	0.357107	0.0277386
PRKAR1A|P10644	0.0427633	0.798784	0.144534	0.386619	-0.0663468	0.69228	0.0564022	0.736614
YKT6|O15498	0.286025	0.118791	0.252805	0.170024	-0.145062	0.436207	0.219092	0.236342
ARPP19|H3BMD8	0.508696	0.00110958	0.440961	0.0055876	-0.33607	0.0391223	0.481046	0.0022334
MIEN1|Q9BRT3	0.647099	1.13196e-05	0.519458	0.000831519	-0.337784	0.0380715	0.582342	0.000125234
SIL1|Q9H173	-0.442789	0.00537121	-0.464566	0.00329938	0.384644	0.0171049	-0.472757	0.00272421
DNAJB11|Q9UBS4	0.258646	0.116892	0.362168	0.0254543	0.0525002	0.754252	0.132591	0.427453
RAB10|P61026	-0.509373	0.00404062	-0.46294	0.00999133	0.199121	0.291471	-0.414336	0.0228229
INHBA|P08476	0.171935	0.301985	0.0328538	0.844757	0.0208198	0.901261	0.106407	0.524883
TMEM132D|Q14C87	0.165368	0.321101	0.219206	0.186072	0.26564	0.106978	-0.0158837	0.924594
CNBP|P62633	-0.300516	0.174171	-0.0925292	0.682138	0.208825	0.351006	-0.279669	0.207479
AAMDC|E9PNP3	0.0158595	0.924708	0.0573379	0.732404	-0.328574	0.0439979	0.172934	0.299144
LDLRAD3|Q86YD5	-0.154999	0.352791	0.0274068	0.870256	0.0363497	0.828473	-0.121254	0.468344
DPP7|Q9UHL4	-0.237019	0.15192	-0.120089	0.472661	-0.0185717	0.911879	-0.138416	0.407245
TPM3|J3KN67	-0.0417752	0.803341	-0.00825212	0.960783	-0.133581	0.42398	0.0431723	0.796899
TMEM178A|Q8NBL3	0.209604	0.206585	0.0905153	0.588889	0.290699	0.0766294	-0.00288052	0.986306
NCAM1|A0A087WTF6	0.211164	0.203151	0.0852075	0.611008	-0.0968697	0.562885	0.179805	0.280053
FAM19A4|Q96LR4	-0.0143748	0.931739	-0.0356234	0.831851	-0.226075	0.172312	0.0959061	0.566794
NUCKS1|Q9H1E3	0.257101	0.119172	0.291746	0.0755265	-0.372326	0.0213376	0.355228	0.0286292
BCAT1|P54687-5	0.433317	0.014888	0.51457	0.00305963	-0.486115	0.00556033	0.477339	0.00661943
SFTPD|P35247	0.0225795	0.904035	0.162815	0.381507	-0.177158	0.340383	0.065023	0.728198
SERP2|H7C5W3	0.416807	0.0536373	0.43222	0.0445492	-0.0288543	0.898573	0.274947	0.215577
APOE|E7ERP7	-0.449223	0.0127637	-0.587056	0.000649035	0.310259	0.0951935	-0.440577	0.0148215
MYOM2|P54296	0.0241962	0.885348	0.000260712	0.998761	-0.249827	0.130357	0.146638	0.379671
PTPRN2|Q92932-2	-0.358848	0.0269345	-0.244224	0.139492	0.523533	0.000743612	-0.481936	0.00218561
SYNJ2BP-COX16|A0A087WYV9	-0.0752108	0.733053	0.0676222	0.75917	0.217848	0.318009	-0.137399	0.531857
GC|D6RF35	-0.509719	0.00108001	-0.582681	0.000123829	0.123076	0.461637	-0.389055	0.015772
HBA2|P69905	-0.343832	0.0345463	-0.253597	0.124466	0.0903978	0.589375	-0.267421	0.10456
0|P01714	-0.230004	0.221433	-0.378187	0.0393374	-0.0408086	0.830462	-0.123198	0.516603
FBLN5|G3V4U0	0.105318	0.529159	0.109516	0.512774	0.15045	0.367267	-0.0127364	0.939504
LRP8|Q14114	0.27897	0.0898674	0.255631	0.121372	0.111094	0.506684	0.117977	0.48054
CLCC1|Q96S66	0.041327	0.82834	-0.0293928	0.877465	0.0240313	0.899692	-0.00500001	0.97908
PDGFB|P01127	0.108678	0.516025	0.091641	0.584244	0.241728	0.143709	-0.0551463	0.742277
S100A12|P80511	-0.0593253	0.79313	0.116697	0.60503	0.0293923	0.896691	-0.0623526	0.782812
0|K7EQZ3	0.163103	0.327868	0.159641	0.338377	-0.190515	0.251914	0.195767	0.238829
DLK1|P80370	-0.493584	0.00477644	-0.609233	0.000275248	0.37388	0.0382704	-0.449632	0.0111574
LAP3|P28838	-0.16007	0.337062	-0.159985	0.337322	-0.149736	0.369572	-0.0253451	0.879942
NCMAP|Q5T1S8	-0.167401	0.315104	-0.0615444	0.713574	-0.258452	0.117177	0.0128987	0.938735
0|P01779	-0.338351	0.0377291	-0.41199	0.0101664	0.0291214	0.862214	-0.220974	0.18246
ATP6V1A|P38606	-0.248211	0.132944	-0.226453	0.171577	0.0100766	0.952122	-0.155562	0.351021
ECM2|O94769-2	0.0396676	0.813082	-0.16063	0.335354	0.325226	0.0463285	-0.136588	0.413527
CPA4|Q9UI42	0.00921592	0.956207	0.0258847	0.877405	0.0509975	0.761078	-0.0241964	0.885347
PTGR1|Q14914	-0.164386	0.453542	-0.260979	0.229055	-0.0196102	0.929232	-0.111674	0.611948
0|P01613	-0.171604	0.302931	-0.267177	0.104888	-0.131486	0.431349	-0.0449292	0.788818
CEP112|Q8N8E3	-0.272343	0.138285	-0.287664	0.1166	-0.0065407	0.972143	-0.135059	0.468818
CLDN11|O75508	-0.249967	0.130134	-0.35737	0.0276163	-0.0341396	0.83876	-0.135392	0.417668
ITIH2|P19823	-0.355702	0.0284023	-0.403937	0.0119014	-0.0497413	0.766797	-0.212402	0.200453
SLC38A10|H0YF92	0.396323	0.0137667	0.366811	0.0234975	-0.000994946	0.99527	0.269426	0.101886
CHRD|Q9H2X0	0.0469193	0.779691	0.0992104	0.553443	0.119931	0.473247	-0.0420432	0.802104
TSN|Q15631	-0.433868	0.0166022	-0.315967	0.0889477	0.0119094	0.950196	-0.284841	0.127097
MANSC1|Q9H8J5	0.283939	0.0840588	0.514745	0.000944598	-0.0921729	0.582055	0.219368	0.185739
OLFM2|O95897	-0.0212705	0.899135	-0.112159	0.50259	0.142238	0.394288	-0.0872164	0.602595
SNX12|A0A087X0R6	-0.0833134	0.661605	-0.103585	0.585946	0.108759	0.567262	-0.1044	0.582985
0|P01625	-0.40959	0.0106594	-0.45808	0.00382735	0.0482293	0.773698	-0.286821	0.080826
MANBA|O00462	-0.259828	0.11517	-0.314451	0.0545121	-0.138417	0.407243	-0.102856	0.538886
MBTPS1|Q14703	-0.422742	0.0178219	-0.450564	0.0109706	0.0925384	0.620513	-0.311993	0.0875127
APEX1|P27695	-0.228531	0.306328	-0.400052	0.0650683	0.0668258	0.767631	-0.155961	0.488259
RCN2|Q14257-2	0.0422329	0.801229	0.171162	0.304196	0.0202359	0.904018	0.00916865	0.956431
POSTN|Q15063	0.186984	0.313828	-0.0736914	0.693602	0.0028547	0.98784	0.107584	0.564573
B3GAT1|Q9P2W7	0.119015	0.53105	0.0715276	0.707209	0.180117	0.340874	-0.0215272	0.9101
QPCTL|Q9NXS2	-0.235291	0.279808	-0.0611011	0.78182	0.445874	0.0329726	-0.39758	0.0602866
FAM134A|Q8NC44	-0.211546	0.332551	-0.0124175	0.955156	-0.149237	0.496744	-0.0348799	0.874459
ANXA6|P08133	-0.408181	0.0109581	-0.408222	0.0109494	-0.0310121	0.853363	-0.239536	0.147489
RPL13|P26373	-0.202885	0.221843	-0.161979	0.331256	0.0598937	0.720944	-0.157809	0.344019
LDB3|O75112-7	0.08395	0.703328	-0.0249538	0.910017	-0.0495946	0.822196	0.0632297	0.774407
OXR1|Q8N573	0.59875	7.15317e-05	0.474137	0.00263645	-0.268203	0.10351	0.520261	0.000813511
GSTO1|P78417	0.237291	0.151437	0.259569	0.115545	-0.470882	0.00284748	0.367915	0.0230512
USP14|P54578	-0.0618832	0.712065	-0.0701488	0.675584	0.0237665	0.887371	-0.0510571	0.760806
H1F0|P07305	-0.250701	0.248576	-0.149584	0.495731	0.310815	0.148872	-0.291916	0.176514
MASP1|P48740	-0.255999	0.164511	-0.242688	0.188351	0.033742	0.856997	-0.187192	0.313282
EFNB3|Q15768	0.20541	0.216022	0.221329	0.18174	0.179658	0.280452	0.0515726	0.758463
COL23A1|Q86Y22	0.13195	0.429713	0.101699	0.543483	0.0417979	0.803236	0.0771967	0.645039
CRIM1|Q9NZV1	0.363042	0.0250757	0.401988	0.012357	-0.155254	0.351989	0.309675	0.0584911
COLEC10|Q9Y6Z7	-0.115429	0.599956	-0.312552	0.146495	0.156726	0.475136	-0.147258	0.502531
CD84|Q9UIB8	0.486488	0.00195499	0.46238	0.00346975	-0.189737	0.253891	0.415012	0.00957355
FXYD7|K7EKU3	0.129452	0.565856	0.0263163	0.907455	-0.0198701	0.930062	0.110282	0.625148
APLP2|Q06481	0.0776879	0.642931	0.225795	0.172859	-0.0276373	0.869174	0.0600874	0.720078
HSP90AA1|P07900-2	0.100132	0.549745	0.100431	0.548548	-0.31416	0.0547483	0.21713	0.190382
GNPDA1|P46926	0.408578	0.0108733	0.410433	0.010484	-0.696908	1.17058e-06	0.588643	0.000101361
GRM3|Q14832	0.254726	0.122742	0.271007	0.099814	0.0166935	0.920761	0.15965	0.33835
AGA|P20933	0.000496954	0.997637	-0.0229089	0.89141	-0.104186	0.533619	0.0606938	0.717369
EML2|O95834-3	0.345401	0.0983083	0.294052	0.163103	-0.202947	0.34155	0.326148	0.119856
IGHV3OR16-12|A0A075B7B8	-0.308664	0.0593624	-0.225959	0.172538	-0.0183653	0.912854	-0.184356	0.267855
CTSV|O60911	-0.12572	0.577202	-0.188186	0.40165	-0.10232	0.650475	-0.0319524	0.887746
NRN1L|Q496H8	0.105798	0.527272	0.0781157	0.641098	0.248286	0.132825	-0.030561	0.855473
SYN1|P17600	0.273784	0.0962543	0.218153	0.188249	-0.327058	0.0450407	0.326599	0.0453607
CAND1|Q86VP6	0.0224237	0.893697	0.0424351	0.800297	-0.217245	0.19014	0.118416	0.478898
B2M|H0YLF3	0.251296	0.128038	0.189992	0.253242	0.0265078	0.874477	0.137554	0.410202
UFD1L|Q92890-1	0.381978	0.0179556	0.477358	0.00244126	-0.17138	0.303573	0.328227	0.0442344
CLDND1|Q9NY35	-0.120997	0.469294	-0.0220817	0.895309	0.14732	0.377434	-0.149709	0.369659
RELT|Q969Z4	-0.0086844	0.95873	0.113287	0.498277	-0.214951	0.194977	0.0937168	0.575722
RAB1A|P62820	-0.230591	0.163671	-0.110173	0.510234	-0.0737558	0.659884	-0.11091	0.507392
CPLX2|Q6PUV4	0.530877	0.000605825	0.465191	0.0032521	-0.18583	0.263981	0.446613	0.00494182
ATP1B1|P05026	-0.112793	0.500162	-0.0148385	0.929543	0.16539	0.321035	-0.14152	0.396702
DRAXIN|Q8NBI3	0.206506	0.213528	0.0913562	0.585418	-0.137524	0.410306	0.185967	0.263624
CHMP4B|Q9H444	0.00421879	0.984758	0.176978	0.419188	-0.176601	0.420196	0.123213	0.575412
F11|P03951	-0.508192	0.00112442	-0.502448	0.00130629	0.0353276	0.833227	-0.338016	0.0379309
SERPINE1|P05121	0.106144	0.525915	0.107113	0.522123	-0.0796874	0.634378	0.105113	0.529967
B3GNT8|Q7Z7M8	-0.687245	1.94951e-05	-0.551349	0.00130528	0.319482	0.0797828	-0.527336	0.00230104
SERPINA12|Q8IW75	0.179734	0.280246	0.120114	0.472568	-0.133262	0.4251	0.175973	0.290598
IGSF8|Q969P0	-0.160131	0.336875	-0.00946346	0.955032	0.42661	0.0075639	-0.313826	0.0550206
HLA-A|P01892	0.330494	0.0744593	0.340873	0.0652776	-0.230831	0.219729	0.332408	0.0726958
NTNG2|Q96CW9	-0.0672156	0.688452	-0.146837	0.379015	0.162541	0.329557	-0.133413	0.424568
COL4A1|P02462	0.176107	0.290226	-0.00510057	0.975755	-0.234294	0.156825	0.227214	0.170103
EDIL3|O43854	-0.471251	0.00282288	-0.449862	0.00460062	0.221847	0.180692	-0.402404	0.0122586
ANGPTL4|Q9BY76	0.391709	0.0150129	0.357714	0.0274563	-0.362287	0.0254026	0.416321	0.00932602
SMPD1|P17405	-0.0394342	0.814162	-0.181182	0.276324	-0.067837	0.685718	0.00176809	0.991594
PGA4|P0DJD7	-0.137397	0.410742	-0.0744028	0.657082	-0.108733	0.51581	-0.0350463	0.834536
MXRA7|P84157-3	-0.0348142	0.835617	0.0624365	0.709602	-0.0525265	0.754133	-0.00133798	0.993639
C1QC|P02747	-0.0992249	0.553384	-0.170283	0.306724	0.050871	0.761653	-0.0845223	0.613889
MYH8|P13535	-0.20815	0.209824	-0.250731	0.128926	-0.0354432	0.832689	-0.0991568	0.553658
CHST7|Q9NS84	0.487802	0.00189256	0.395547	0.0139698	-0.248532	0.132428	0.439956	0.00570971
SPPL2A|Q8TCT8	-0.280413	0.206221	-0.24937	0.263068	0.111728	0.620588	-0.249624	0.262566
C1R|B4DPQ0	-0.324872	0.0465802	-0.400585	0.0126942	0.270548	0.100413	-0.340888	0.036227
NLGN2|Q8NFZ4	0.0392721	0.814913	0.159951	0.337427	0.201729	0.224544	-0.0666742	0.690836
AIF1|Q5STX8	0.225033	0.174352	0.206597	0.213322	-0.105136	0.529877	0.184403	0.267731
HBE1|P02100	-0.00998988	0.964807	-0.0895418	0.691906	0.109957	0.626174	-0.0525684	0.816278
TINAGL1|Q9GZM7	0.126583	0.448873	0.116069	0.487717	-0.035408	0.832853	0.0822701	0.623398
FLRT3|Q9NZU0	-0.448678	0.00472253	-0.405828	0.0114728	0.187937	0.258507	-0.388622	0.0158987
CPN2|P22792	-0.551854	0.000328609	-0.548329	0.000365212	0.186781	0.261501	-0.452521	0.00433679
TIE1|P35590	-0.306919	0.0608896	-0.236417	0.152994	0.502598	0.00130123	-0.424031	0.00797625
AMBP|P02760	-0.520902	0.000799374	-0.554343	0.000304779	0.199927	0.2288	-0.431938	0.00676962
RPLP0|P05388	-0.182458	0.404692	-0.141595	0.519278	0.06852	0.756067	-0.0588621	0.789637
UBL3|O95164	0.174261	0.348465	0.321513	0.0777801	0.000432786	0.998156	0.0530363	0.776902
C5|P01031	-0.426289	0.00761422	-0.497415	0.00148651	0.0393504	0.81455	-0.297236	0.069942
LTBP4|Q8N2S1-2	-0.00430243	0.979548	-0.104986	0.530465	0.107351	0.521194	-0.0670522	0.689171
HEXA|P06865	-0.161471	0.332794	-0.179619	0.280559	-0.120836	0.46989	-0.042988	0.797748
GALNT11|Q8NCW6	-0.0943393	0.573177	-0.0116732	0.944546	0.0056935	0.972937	-0.0737756	0.659798
GALNS|P34059	-0.225757	0.172932	-0.280284	0.0883018	-0.0793203	0.635945	-0.109023	0.514686
GJA1|P17302	-0.204913	0.217158	-0.255156	0.12209	-0.104075	0.534058	-0.0753413	0.653027
HSP90B1|P14625	-0.0855754	0.609464	-0.123669	0.459466	0.232492	0.16013	-0.156275	0.348791
OSTM1|Q86WC4	0.649365	1.03006e-05	0.506448	0.00117711	-0.508516	0.00111486	0.660278	6.46797e-06
YES1|J3QRU1	-0.410176	0.0579602	-0.40405	0.0621861	0.332649	0.130369	-0.43471	0.0432014
FAM155A|B1AL88	0.461023	0.00408228	0.516639	0.00106145	-0.156568	0.354757	0.370213	0.0241061
RNASE3|P12724	0.220355	0.183719	0.0726887	0.664514	-0.0297308	0.859359	0.168279	0.312537
ADAM28|Q9UKQ2	0.201931	0.22407	0.212548	0.200137	-0.0073343	0.965142	0.125811	0.451665
FREM2|Q5SZK8	-0.258321	0.117368	-0.130487	0.434889	-0.0217116	0.897054	-0.146222	0.38104
PEA15|Q15121-2	0.507509	0.00114482	0.499159	0.00142172	-0.394913	0.0141379	0.51631	0.00090562
RNF11|Q9Y3C5	0.31267	0.0867915	0.448363	0.0114162	0.0337671	0.856891	0.215575	0.244138
SERPINB4|P48594	-0.0778596	0.682572	-0.012352	0.948347	0.164519	0.384978	-0.133845	0.480728
CAPNS1|A0A0C4DGQ5	-0.16119	0.333649	-0.112336	0.501912	0.0679172	0.685365	-0.14173	0.395995
PYGB|P11216	-0.220137	0.312823	-0.251991	0.246069	0.0903533	0.68181	-0.132327	0.54725
TAGLN3|A0A087WWB6	0.63213	2.07134e-05	0.636347	1.75279e-05	-0.371646	0.0215943	0.583579	0.000120183
CRIP2|P52943-2	0.1118	0.556409	0.150346	0.427771	-0.101447	0.593747	0.105293	0.579748
CD320|M0R100	0.131633	0.549374	-0.0277161	0.900102	0.0179755	0.935119	0.0918478	0.676821
AKAP12|Q02952	0.648068	1.08728e-05	0.672579	3.74092e-06	-0.615532	3.90439e-05	0.715308	4.49634e-07
RPL12|P30050	-0.0888395	0.595835	-0.0443338	0.791554	-0.103352	0.536918	-0.00501962	0.976139
CCDC80|Q76M96-2	-0.211816	0.201727	-0.137028	0.412012	-0.0309026	0.853875	-0.124231	0.457413
IGHV3-30|A0A0B4J2B7	-0.274469	0.0953911	-0.360932	0.0259974	-0.0965765	0.564074	-0.129246	0.439307
0|P01766	-0.400736	0.0126576	-0.248306	0.132792	-0.0375914	0.822705	-0.243854	0.140111
PTPLAD1|Q9P035	0.448902	0.00469923	0.648715	1.05837e-05	-0.31975	0.050354	0.438849	0.00584689
PRRT1|Q99946	0.0772197	0.644941	0.170435	0.306286	0.201035	0.226176	-0.0544362	0.745485
ADCYAP1|P18509	-0.184908	0.266399	-0.163062	0.327989	0.322975	0.0479508	-0.269847	0.101331
C6|P13671	-0.41457	0.00965834	-0.436694	0.00612217	0.0142652	0.932259	-0.278024	0.0910074
PRSS3P2|A0A096LP77	-0.107679	0.616499	-0.0639269	0.766649	0.103972	0.628755	-0.11463	0.593789
ATP1B2|P14415	-0.320683	0.0496492	-0.291187	0.0761136	-0.0136097	0.935365	-0.203288	0.220906
SPARCL1|Q14515	0.17407	0.295932	0.131771	0.430344	0.256521	0.120036	-0.00353662	0.983187
PSMB5|P28074	-0.00471021	0.97761	0.117581	0.482023	-0.452779	0.00431193	0.216122	0.192498
PDGFRB|P09619	-0.187496	0.259647	-0.0693223	0.6792	-0.00668146	0.968243	-0.122941	0.462132
GREM1|O60565	0.193145	0.245304	0.137727	0.409608	0.165759	0.319942	0.0554128	0.741074
ACVR1|Q04771	-0.083574	0.617886	-0.169773	0.308197	0.242755	0.141963	-0.172436	0.300558
KRT77|Q7Z794	0.0404546	0.809441	-0.0582421	0.728343	-0.12096	0.469433	0.0698726	0.676791
AAK1|Q2M2I8	0.0420425	0.848942	-0.0238366	0.91403	-0.172638	0.430864	0.130971	0.5514
VIT|Q6UXI7-4	-0.508331	0.0011203	-0.555388	0.000295241	0.191672	0.248992	-0.42945	0.00713117
TGM3|Q08188	0.132635	0.427301	0.0819545	0.624736	-0.131456	0.431457	0.145305	0.384064
SIRPB1|O00241	0.213401	0.198295	0.390077	0.0154759	-0.228155	0.168293	0.250761	0.128879
CCK|P06307	-0.0799682	0.63318	-0.024884	0.882111	0.18437	0.267818	-0.15705	0.346375
FAM3B|P58499-2	-0.239788	0.147051	-0.269545	0.101729	0.126858	0.447877	-0.215109	0.194642
LRP3|O75074	0.0106515	0.955451	0.189022	0.317127	0.230853	0.219684	-0.0988227	0.603378
MCAM|P43121	-0.119135	0.476213	-0.0759535	0.650388	0.0187808	0.910891	-0.0780367	0.641436
SCG2|P13521	-0.00652832	0.968971	0.0134935	0.935916	0.393453	0.0145311	-0.188895	0.256045
PPP3R1|D3YTA9	0.746191	1.44303e-06	0.583252	0.000573809	-0.589633	0.000481845	0.735984	2.37683e-06
LMAN1|P49257	0.367991	0.0230209	0.303963	0.0635489	0.113729	0.496591	0.181984	0.27417
HBD|P02042	-0.378085	0.0192611	-0.319586	0.0504785	0.152016	0.362243	-0.311738	0.0567446
CCT7|Q99832	-0.384013	0.0173032	-0.202906	0.221795	0.0704281	0.674363	-0.282134	0.0861339
PDIA2|Q13087	-0.221445	0.181505	-0.180982	0.276865	0.0569928	0.733956	-0.163771	0.325861
NEU1|Q99519	-0.346439	0.0331113	-0.370577	0.0220037	0.0716756	0.668921	-0.260981	0.113508
CA12|O43570	-0.441615	0.0307388	-0.344833	0.0988993	0.304624	0.147802	-0.403294	0.0506814
ITGB2|D3DSM0	0.0874294	0.691607	0.0181678	0.934426	-0.294484	0.172564	0.221785	0.309121
FCGRT|P55899	-0.315665	0.0892701	-0.351312	0.0569576	0.543855	0.00189362	-0.462188	0.010129
ERLEC1|Q96DZ1	-0.133706	0.543047	-0.194663	0.373431	0.34013	0.112285	-0.256278	0.237854
PTPRD|P23468-4	0.238507	0.149289	0.118641	0.478055	0.18705	0.260803	0.0501913	0.764747
NCAM1|A0A087WX77	0.360432	0.0262195	0.265858	0.10668	0.119282	0.475664	0.172542	0.300256
BMPR2|Q13873	0.0218577	0.896365	0.133845	0.423056	0.115523	0.489779	-0.0351603	0.834006
C1orf123|Q9NWV4	0.000126591	0.999398	0.0623295	0.710078	-0.242835	0.141826	0.123802	0.458978
SLC38A6|Q8IZM9-2	-0.345195	0.0337895	-0.337459	0.038269	0.420038	0.00865285	-0.41983	0.00868938
PTTG1IP|P53801	0.32477	0.0466532	0.369983	0.022234	0.110348	0.509557	0.155373	0.351616
TPM2|P07951-3	0.330623	0.132871	0.195497	0.383266	-0.0757843	0.737479	0.252481	0.256962
IL13RA1|P78552	-0.441175	0.00556185	-0.501746	0.00133023	0.18606	0.263381	-0.390751	0.0152833
CD8A|P01732-3	-0.300962	0.162873	-0.405251	0.0550647	0.217003	0.319936	-0.295882	0.17044
ITGB8|P26012	0.0769226	0.646217	0.331902	0.0417759	0.0463934	0.7821	0.0360594	0.829822
COX17|Q14061	-0.0635833	0.704506	-0.124148	0.457715	0.0543315	0.745958	-0.0593879	0.723208
PON1|P27169	-0.389186	0.0157336	-0.487781	0.00189351	0.116939	0.484438	-0.313098	0.0556166
HAGH|Q16775	0.354168	0.0291416	0.390148	0.0154555	-0.497316	0.00149029	0.464972	0.00326855
CDH15|P55291	-0.053117	0.751455	0.0993751	0.552781	0.0530585	0.75172	-0.0607401	0.717162
CPD|O75976	0.168456	0.312019	0.0802623	0.631927	-0.0768438	0.646556	0.139958	0.401988
ECE1|P42892	0.131283	0.432068	0.124171	0.457631	0.101309	0.545039	0.0274818	0.869904
IGHG1|A0A087X1C7	-0.23991	0.282198	-0.352154	0.107987	0.00137735	0.995146	-0.166469	0.459043
ADH1B|P00325	-0.247723	0.18688	-0.114661	0.546287	-0.23909	0.20321	-0.0464518	0.807427
GPC4|O75487	0.038071	0.82048	-0.145425	0.383669	0.0754631	0.652502	-0.0193479	0.908211
MMP24|Q9Y5R2	-0.252482	0.126188	-0.0651444	0.69759	0.0536246	0.749156	-0.201409	0.225294
CISD1|Q9NZ45	-0.306577	0.0611926	-0.335365	0.0395609	0.184588	0.267243	-0.279929	0.0887231
ATP1A3|P13637-3	-0.281832	0.0864851	-0.17336	0.297936	-0.117556	0.482118	-0.114308	0.494386
CD27|P26842	-0.40664	0.0112929	-0.376255	0.0199017	0.0856881	0.608991	-0.310089	0.0581367
FN1|P02751-4	-0.088121	0.643327	-0.0995902	0.600553	0.335861	0.0695944	-0.227256	0.227155
PTPRJ|A0A087WVC6	0.137696	0.409715	0.0740769	0.658493	-0.13288	0.426438	0.159802	0.337882
VAPB|O95292	-0.406827	0.0256741	-0.475998	0.00784138	0.070638	0.710694	-0.285818	0.125741
TMEM132A|Q24JP5-2	0.141941	0.395285	0.28443	0.0835011	0.0559709	0.738558	0.0508372	0.761807
LRP1B|Q9NZR2	0.154223	0.355233	0.199517	0.229775	-0.248575	0.132359	0.216771	0.191134
ABI3BP|D3YTG3	-0.405703	0.0115009	-0.537421	0.000502721	0.116458	0.486247	-0.311067	0.0573079
AXL|P30530	-0.0156989	0.925469	-0.0379862	0.820873	-0.237594	0.150899	0.102427	0.540588
NAPRT|Q6XQN6	-0.412313	0.0235644	-0.129531	0.495109	-0.12413	0.513411	-0.214448	0.255132
MYL6|B7Z6Z4	-0.0527701	0.753028	-0.0262447	0.875713	-0.1818	0.274662	0.0653728	0.69658
FCGR3B|M9MML6	-0.0415597	0.824328	-0.133942	0.472538	-0.0442277	0.813242	0.0117237	0.950089
CMPK1|P30085	-0.0455935	0.785768	0.0263888	0.875036	-0.204804	0.217408	0.0708928	0.672334
ADAM11|O75078	-0.210814	0.203917	0.0338575	0.840075	0.37269	0.0212008	-0.314022	0.0548602
TGM1|P22735	0.0845263	0.613872	0.0052813	0.974896	-0.0377852	0.821806	0.0601786	0.71967
DES|P17661	-0.282419	0.123718	-0.137679	0.460155	0.0657778	0.725163	-0.164731	0.375852
SRPX|P78539	0.237545	0.150985	0.0842332	0.615106	-0.126263	0.450027	0.2142	0.196579
TFG|Q92734	0.129464	0.556029	0.0138642	0.949937	-0.423017	0.0443113	0.266437	0.219112
CAST|P20810-6	0.162026	0.331113	0.149418	0.370603	-0.19414	0.242834	0.196619	0.236751
SAA2|P0DJI9	-0.383788	0.0706228	-0.354907	0.0965613	-0.0454837	0.836733	-0.203291	0.352193
LCN1|P31025	-0.136448	0.414012	-0.182794	0.272003	-0.0582067	0.728502	-0.069231	0.6796
THBS1|P07996	-0.0834615	0.61836	-0.189469	0.254576	-0.170777	0.305303	0.0225881	0.892922
PACSIN1|Q9BY11	0.367555	0.0231958	0.313691	0.0551304	-0.396757	0.013654	0.426465	0.00758655
GBA|P04062	-0.0791582	0.636637	-0.140188	0.401208	0.242114	0.143051	-0.16886	0.310845
APOD|C9JF17	-0.136655	0.413298	-0.332749	0.0412252	0.052857	0.752634	-0.102954	0.538498
GFAP|P14136	0.0436348	0.79477	0.0048339	0.977022	-0.174673	0.294233	0.10554	0.528285
SPON1|Q9HCB6	0.39054	0.0153432	0.44444	0.00518202	-0.31239	0.0562014	0.389534	0.0156326
SERPINF1|I3L425	-0.15636	0.348526	-0.0982478	0.557317	0.0564156	0.736554	-0.135974	0.415651
GALNT4|Q8N4A0	-0.424552	0.0172884	-0.3227	0.0766277	0.391925	0.0292165	-0.421916	0.0180701
PTPRB|P23467-3	-0.190735	0.251357	-0.25213	0.126735	0.310979	0.0573826	-0.280949	0.0875185
ATP5G2|Q06055-2	-0.0278554	0.88383	-0.0393155	0.83658	0.146921	0.438489	-0.0857257	0.652409
MGAT1|P26572	0.019143	0.909179	0.0213444	0.898786	0.235291	0.155017	-0.101136	0.545729
FOLR2|P14207	0.196444	0.237177	0.0536107	0.749219	0.10163	0.543759	0.0868603	0.604083
PDIA4|P13667	-0.0298225	0.85893	0.143116	0.391346	-0.339133	0.0372605	0.138909	0.40556
B3GNT9|Q6UX72	-0.371203	0.0217632	-0.396364	0.0137559	0.291697	0.0755779	-0.378888	0.0189855
PGAM1|P18669	0.726392	2.43621e-07	0.699966	1.00342e-06	-0.693248	1.40415e-06	0.792704	2.9987e-09
ARPP21|Q9UBL0-3	0.634683	1.87271e-05	0.514819	0.000942722	-0.480889	0.00224191	0.642419	1.37207e-05
FNDC9|Q8TBE3	0.0544146	0.805224	0.187489	0.391634	0.0948114	0.666967	-0.00348802	0.987398
HIST1H2AE|P04908	-0.28103	0.0874233	-0.118545	0.478416	0.0222956	0.8943	-0.199526	0.229752
NME3|Q13232	0.044839	0.789233	0.0187902	0.910846	0.072033	0.667365	0.00925316	0.95603
CACHD1|Q5VU97	-0.250795	0.128825	-0.160165	0.336772	0.253876	0.124039	-0.286413	0.0812773
SERPINF2|P08697	-0.546514	0.000385447	-0.629695	2.27841e-05	0.276086	0.0933775	-0.490976	0.00174884
FUCA1|P04066	0.245293	0.137714	0.198306	0.232673	-0.397843	0.0133756	0.347307	0.0326445
ARF3|P61204	-0.312874	0.0558016	-0.166937	0.316467	-0.148982	0.372014	-0.120106	0.472599
PCDH19|Q8TAB3	0.411439	0.0102779	0.437979	0.00595671	-0.122781	0.462722	0.330985	0.0423788
CP|E9PFZ2	-0.26188	0.112225	-0.33391	0.0404794	0.15878	0.341021	-0.242339	0.142667
PCSK1|P29120	-0.0357609	0.831211	-0.00987378	0.953084	0.412682	0.0100281	-0.208269	0.209558
CPB2|Q96IY4	-0.414353	0.0097002	-0.505123	0.00121858	0.0990996	0.553888	-0.312342	0.0562412
MIF|P14174	0.264284	0.108849	0.304068	0.0634524	-0.510097	0.00106925	0.422577	0.00821715
RMDN3|Q96TC7	0.113814	0.496266	0.0864397	0.605842	0.146582	0.379856	0.000393838	0.998128
CXCL12|P48061-4	-0.28456	0.120775	-0.410703	0.0217305	0.442561	0.0126642	-0.382651	0.0336224
TOM1|O60784	0.340813	0.0606282	0.352223	0.0519806	-0.170402	0.359405	0.285106	0.120032
NPNT|D6RH31	0.144492	0.38676	0.0048408	0.976989	-0.355967	0.028276	0.261125	0.113302
PLXNC1|O60486	0.11532	0.490547	0.0541848	0.746622	-0.0174735	0.917071	0.0763999	0.648465
PLEKHB1|Q9UF11-2	0.070763	0.6729	0.19429	0.242462	-0.0174013	0.917413	0.0450224	0.78839
NPC1|O15118	0.0157758	0.925105	-0.0703924	0.674519	-0.11903	0.476603	0.0559498	0.738653
FAM134B|Q9H6L5	0.0658815	0.765199	-0.196763	0.368195	0.152368	0.48765	-0.0468768	0.831801
GSR|P00390	0.511678	0.00102533	0.398371	0.0132421	-0.648442	1.07052e-05	0.643723	1.30091e-05
LYVE1|Q9Y5Y7	-0.237516	0.151037	-0.118827	0.477361	0.225715	0.173016	-0.258456	0.117171
ADCYAP1R1|E9PFU5	0.38021	0.0382126	0.420099	0.0208156	-0.110205	0.56209	0.299766	0.107534
XXYLT1|Q8NBI6	-0.0536337	0.749115	-0.0368721	0.826045	0.314947	0.0541119	-0.19406	0.243031
GPR56|Q9Y653	0.437759	0.00598477	0.192861	0.246013	-0.18591	0.263772	0.366278	0.0237155
IGHG4|P01861	-0.0612825	0.714742	-0.214379	0.196197	-0.144306	0.387377	0.0252077	0.880588
NCR3LG1|Q68D85	-0.0063479	0.969828	-0.025458	0.879411	0.137578	0.41012	-0.0566446	0.735523
F11R|Q9Y624	0.0613244	0.714555	0.0334322	0.842058	-0.153347	0.358007	0.0888653	0.595727
CNDP1|Q96KN2	-0.0820934	0.624147	-0.113445	0.497672	0.106327	0.525196	-0.111092	0.506689
EFNB2|P52799	0.0303394	0.85651	0.232031	0.160984	0.20116	0.225883	-0.08541	0.610158
LRRC4|Q9HBW1	0.254617	0.122907	0.229163	0.16637	-0.325109	0.0464116	0.318587	0.0512442
LY75|O60449-2	0.23725	0.151508	0.148844	0.372463	-0.151713	0.363213	0.234074	0.157225
MET|P08581-2	0.171914	0.302046	0.019479	0.907592	0.181464	0.275565	0.01112	0.94717
COL6A2|P12110	-0.349522	0.0314779	-0.376428	0.0198403	0.095414	0.568796	-0.266532	0.105761
ADAMTSL4|Q6UY14-3	-0.150434	0.493256	-0.203403	0.35192	-0.117927	0.592032	-0.0196878	0.928953
LAMC3|Q9Y6N6	-0.197372	0.234925	-0.340105	0.0366853	0.345796	0.0334605	-0.295441	0.0717315
KPNB1|Q14974	-0.252473	0.178296	-0.22455	0.232886	-0.116698	0.539132	-0.104331	0.583235
PCDHB10|A0A0A0MTM6	0.0530321	0.75184	0.229659	0.165429	0.171559	0.30306	-0.0432728	0.796437
CCT4|P50991	-0.394146	0.0143431	-0.292386	0.0748578	0.0931903	0.577878	-0.290653	0.0766782
PNOC|Q13519	0.0302816	0.856781	0.0448483	0.78919	0.343015	0.0350061	-0.15742	0.345225
C11orf87|Q6NUJ2	0.343494	0.063105	0.495383	0.00537767	-0.154593	0.414683	0.283803	0.12855
REG1A|P05451	-0.341456	0.0358977	-0.271906	0.0986514	-0.011713	0.944357	-0.201788	0.224406
SLC25A6|P12236	-0.309	0.0590716	-0.34171	0.0357512	0.0205509	0.902531	-0.199461	0.229907
PLTP|P55058	0.0619016	0.711983	-0.0218769	0.896275	0.222846	0.178687	-0.0644876	0.700497
ATRN|O75882	-0.444453	0.00518052	-0.430445	0.00698455	0.0282119	0.866478	-0.291647	0.0756303
FZD1|Q9UP38	0.0829112	0.620685	0.137105	0.411745	0.129022	0.440107	-0.0153573	0.927086
ADAMTSL2|B1B0D4	0.310142	0.0580917	0.317121	0.0523842	-0.0341156	0.838872	0.214545	0.195843
ANP32A|P39687	-0.376254	0.0199022	-0.169067	0.310243	-0.092812	0.579429	-0.203712	0.219924
HLA-DPA1|P20036	-0.0413297	0.805397	-0.0766176	0.647529	0.0605582	0.717975	-0.0496742	0.767103
LGALS1|P09382	-0.136951	0.412277	-0.154729	0.353639	-0.0343364	0.837843	-0.0624426	0.709574
VIM|P08670	-0.307516	0.0603639	-0.127019	0.447299	-0.151136	0.365061	-0.112914	0.4997
OMG|P23515	0.095576	0.568136	0.0780939	0.641191	0.34726	0.0326694	-0.0996922	0.551508
CHST12|Q9NRB3	0.363322	0.0249555	0.352496	0.0299652	-0.0148986	0.929258	0.23819	0.149846
LHPP|Q9H008	0.149959	0.368853	0.404694	0.0117281	-0.396169	0.0138068	0.286377	0.0813177
FSCN1|Q16658	0.216105	0.192533	0.182277	0.273383	-0.410185	0.0105353	0.348067	0.0322401
FAT2|Q9NYQ8	-0.20943	0.206972	-0.00989017	0.953006	-0.0225971	0.892879	-0.113263	0.498367
VCAM1|P19320	0.0213646	0.898691	-0.15746	0.345101	0.337158	0.0384524	-0.149354	0.370811
TGFBR2|P37173-2	-0.0674074	0.687607	-0.126573	0.448906	-0.0751874	0.653692	-0.00230227	0.989055
ALB|P02768	-0.411939	0.0101768	-0.52808	0.000655372	0.0766969	0.647187	-0.301955	0.0654068
TUBB2A|Q13885	-0.272153	0.098333	-0.248545	0.132408	0.0185344	0.912056	-0.181888	0.274426
SIRPB2|Q5JXA9	-0.0295652	0.860135	0.107329	0.521278	-0.0915487	0.584624	0.0365921	0.827346
SUOX|P51687	-0.405251	0.0613398	-0.367728	0.0922391	0.14536	0.518641	-0.338879	0.122888
CD74|H0YBZ2	-0.518477	0.000854027	-0.545088	0.000402044	0.538568	0.000486355	-0.588862	0.00010061
FRAS1|Q86XX4-2	-0.0268061	0.873076	-0.146127	0.38135	0.213686	0.197682	-0.127199	0.446648
IGFBP6|P24592	-0.561364	0.000245667	-0.617222	3.66645e-05	0.279763	0.0889203	-0.5032	0.00128109
CFHR2|P36980	-0.319321	0.050681	-0.384599	0.017119	0.130457	0.434996	-0.281119	0.087319
VCL|P18206	0.088052	0.599111	-0.00635733	0.969783	0.281972	0.0863229	-0.080813	0.629583
IGHV3-72|A0A087WW89	-0.072985	0.740685	-0.23627	0.277752	-0.166394	0.447965	-0.01264	0.954353
DDB1|Q16531	0.243074	0.141424	0.405206	0.0116124	-0.303919	0.0635887	0.313736	0.0550936
SFN|P31947	-0.10485	0.581352	0.0408317	0.830367	0.162348	0.391367	-0.138268	0.466213
NDUFA4|O00483	-0.198748	0.363285	-0.172843	0.430308	-0.035127	0.873576	-0.0762334	0.729555
YWHAB|P31946	0.658623	6.94949e-06	0.539503	0.000473375	-0.605774	5.57515e-05	0.713764	4.88609e-07
WBP2|Q969T9	0.365328	0.0241086	0.328899	0.0437765	0.0100728	0.952139	0.2155	0.193811
NPPC|P23582	0.214096	0.196803	0.322415	0.0483613	-0.103746	0.53536	0.18811	0.258062
LRP4|O75096	0.0497888	0.766581	-0.0476918	0.776155	-0.174112	0.295813	0.117915	0.480773
CPE|P16870	-0.0627677	0.708129	0.0574338	0.731974	0.163692	0.326099	-0.122206	0.464835
GDF11|O95390	-0.0919158	0.583113	0.130221	0.435835	0.0651213	0.697692	-0.104346	0.532988
NLGN4X|Q8N0W4-2	0.08261	0.621959	0.266861	0.105316	-0.0220401	0.895505	0.0605531	0.717997
CACNA2D1|P54289-3	0.29393	0.173411	0.221956	0.30874	-0.0342935	0.876554	0.152211	0.488104
CNR1|P21554	-0.0854067	0.653622	-0.0191289	0.920082	0.184488	0.329087	-0.135966	0.473739
TNNT3|P45378	-0.0336355	0.841111	-0.165968	0.319326	-0.0820111	0.624496	0.0278523	0.868165
RCN3|Q96D15	-0.0849376	0.655408	0.117228	0.53728	0.0749773	0.693749	-0.0685601	0.718857
C4BPA|P04003	-0.249902	0.130239	-0.215175	0.194502	-0.211649	0.20209	-0.0702964	0.674938
TMEM9B|Q9NQ34	0.11537	0.490357	0.150658	0.366599	-0.115744	0.488944	0.134813	0.419682
VTN|P04004	-0.439208	0.00580219	-0.522684	0.000761219	0.258	0.117842	-0.41249	0.0100663
VCP|P55072	-0.374911	0.0203836	-0.249756	0.13047	0.0110724	0.947396	-0.243402	0.140871
MLEC|Q14165	0.288509	0.0789778	0.369434	0.0224485	-0.0159572	0.924246	0.197971	0.23348
WFDC1|Q9HC57	-0.258803	0.116662	-0.0801516	0.632399	0.28651	0.0811703	-0.306141	0.0615806
SPINT1|O43278	-0.0579299	0.729745	0.0630367	0.706933	-0.0999075	0.550645	0.00105198	0.994999
LAMA2|A0A087WYF1	-0.049801	0.766525	-0.0425504	0.799765	-0.068128	0.684439	0.00361407	0.982819
NPTX1|Q15818	0.115734	0.488979	0.183736	0.269496	0.105402	0.528829	0.035684	0.831568
TMEM108|Q6UXF1	0.37477	0.0204346	0.473904	0.00265109	-0.158457	0.342017	0.322361	0.0484008
NRXN3|Q9HDB5	-0.25061	0.129117	-0.220921	0.182567	0.304774	0.0628105	-0.306365	0.0613813
SPRY2|A0A0A0MTG9	-0.240593	0.268795	-0.124116	0.572595	0.186796	0.393419	-0.218682	0.316113
PTN|P21246	0.0782446	0.640545	-0.00499723	0.976246	-0.063067	0.706799	0.0790309	0.637181
SLC39A14|Q15043	-0.298639	0.108926	-0.302636	0.104045	0.0204424	0.914614	-0.2208	0.240988
WARS|P23381	0.235844	0.15402	0.104479	0.532462	-0.306404	0.0613467	0.302444	0.06495
UBQLN1|Q9UMX0	0.448533	0.0129185	0.543827	0.00189483	-0.180479	0.339887	0.37652	0.0402844
DCN|P07585	-0.337052	0.0385174	-0.344702	0.0340615	0.264311	0.108811	-0.345256	0.033756
ENPP1|P22413	-0.441167	0.0146728	-0.462659	0.0100426	-0.0926427	0.62632	-0.231631	0.218091
MEGF10|Q96KG7	0.371833	0.0215235	0.253136	0.125176	0.0690453	0.680414	0.200065	0.228471
RPS5|M0R0R2	-0.47711	0.0213324	-0.332673	0.120894	0.128112	0.560196	-0.364672	0.0871061
PGM2|Q96G03	-0.300256	0.067012	-0.178585	0.283382	0.0312607	0.8522	-0.217912	0.188749
SORCS1|Q8WY21-2	0.0158142	0.924923	0.126326	0.4498	0.186431	0.262412	-0.0799197	0.633387
MAP4|E7EVA0	0.413417	0.0231572	0.357338	0.0525491	-0.200064	0.289146	0.366283	0.0465067
RNF167|Q9H6Y7	0.489061	0.00183437	0.336359	0.0389434	-0.368853	0.0226775	0.497183	0.00149534
CDH19|Q9H159	-0.0522411	0.755427	-0.0713642	0.670278	-0.12471	0.455665	0.0376298	0.822527
PTPRD|P23468-6	0.21475	0.195404	0.415311	0.00951643	0.0180826	0.914191	0.129333	0.438996
CAMK1D|Q8IU85	0.423404	0.0495875	0.272978	0.219014	-0.310461	0.159658	0.432503	0.0443945
PTPRO|Q16827	-0.071443	0.745987	0.226096	0.299568	-0.00335913	0.987864	-0.0444739	0.840312
PSMB3|P49720	0.00898947	0.957282	0.1842	0.268267	-0.462563	0.00345523	0.227665	0.169233
CDH23|A0A0A0MQS6	-0.16685	0.316724	-0.251293	0.128042	0.0945592	0.572279	-0.150613	0.366743
EDA2R|Q9HAV5-2	0.197303	0.235092	0.173425	0.29775	-0.00534516	0.974592	0.12446	0.456577
DIP2B|Q9P265	-0.335245	0.127213	-0.425426	0.0483951	-0.10035	0.656803	-0.162223	0.470738
ACO1|P21399	-0.317008	0.0524729	-0.259083	0.116253	0.131419	0.431586	-0.253606	0.124453
AP2B1|P63010-2	0.459012	0.00374725	0.654005	8.47089e-06	-0.314735	0.0542829	0.451635	0.0044232
WNT6|Q9Y6F9	-0.331435	0.122368	-0.503617	0.0142873	0.191168	0.382239	-0.326684	0.128147
0|P80748	-0.316418	0.0529379	-0.422797	0.00818032	-0.0173141	0.917825	-0.188098	0.258092
ATP6V1B2|P21281	-0.264578	0.222466	-0.295534	0.170966	0.058527	0.790809	-0.140125	0.52367
AHCYL1|O43865	-0.159273	0.339507	-0.01757	0.916615	-0.0598805	0.721004	-0.0724862	0.665394
ALCAM|Q13740-2	0.539217	0.000477312	0.397726	0.0134054	-0.0698663	0.676819	0.396195	0.0137998
EHBP1L1|Q8N3D4	0.158221	0.481899	0.118109	0.600638	0.191224	0.393951	0.0111463	0.960736
GGH|Q92820	-0.240103	0.146505	-0.188857	0.256141	-0.0561723	0.73765	-0.126732	0.448333
TENM3|Q9P273	0.262053	0.154412	0.211881	0.252511	-0.185217	0.318507	0.295507	0.106532
PPP3CA|Q08209	0.273022	0.0972218	0.221237	0.181926	-0.347982	0.0322854	0.3439	0.0345082
DPP3|G3V180	0.292066	0.0751915	0.213513	0.198054	-0.401779	0.0124068	0.382988	0.0176291
GAL3ST3|Q96A11	-0.128544	0.441817	-0.055676	0.739887	0.0433476	0.796092	-0.0911283	0.586358
LSR|Q86X29	-0.0352967	0.83337	-0.0330698	0.84375	0.282465	0.0857501	-0.155939	0.34984
SH3GL2|Q99962	-0.137944	0.459284	-0.103623	0.579074	0.0440314	0.814057	-0.131451	0.480886
HLA-A|P30443	0.503466	0.00456555	0.354492	0.0545962	-0.326329	0.0784129	0.475625	0.00789674
EMC10|M0R2A0	-0.120252	0.472056	-0.0891633	0.59449	0.290713	0.0766146	-0.221372	0.181652
F10|P00742	-0.60939	4.89241e-05	-0.479703	0.0023072	0.281049	0.0874004	-0.532219	0.000583266
CFHR3|Q02985	-0.186632	0.261889	-0.171186	0.304128	0.138565	0.406735	-0.176973	0.287823
SCN1B|Q07699-2	0.396699	0.0136689	0.441608	0.00551012	-0.0910501	0.58668	0.310719	0.0576025
KRT2|P35908	0.19979	0.229124	0.224623	0.175159	-0.298458	0.0687452	0.26414	0.109049
LAMP5|Q9UJQ1	0.661053	6.25325e-06	0.72347	2.87152e-07	-0.589754	9.76068e-05	0.710914	5.68809e-07
SERPINB3|P29508	-0.0120301	0.942854	0.053465	0.749879	0.0264566	0.874718	-0.0145954	0.930695
GALNT2|Q10471	0.118924	0.476999	0.0292064	0.861816	-0.0254065	0.879654	0.0840721	0.615785
FURIN|P09958	-0.347005	0.0328061	-0.315214	0.0538971	0.132487	0.427821	-0.287918	0.0796207
RPS19|P39019	-0.418905	0.0416047	-0.279603	0.185763	0.0968452	0.652584	-0.30574	0.146248
TMEM115|Q12893	0.67653	4.05354e-05	0.758667	1.18447e-06	-0.502328	0.00467309	0.678358	3.79288e-05
KITLG|P21583	-0.0312517	0.852242	-0.0400618	0.811258	0.216887	0.19089	-0.125494	0.452814
GAA|P10253	-0.401589	0.0124521	-0.38631	0.0165907	0.241142	0.144712	-0.367889	0.0230617
VEGFC|P49767	0.524822	0.0084609	0.373575	0.0721483	-0.0108377	0.959915	0.332709	0.112159
TYRO3|Q06418	0.0986447	0.555718	0.0444937	0.790819	0.268	0.103782	-0.0590772	0.724599
HSPA13|P48723	-0.330554	0.0426644	-0.208596	0.208827	0.219316	0.185846	-0.318057	0.0516542
PLD5|Q8N7P1	0.0251429	0.880893	0.180091	0.279277	0.0872954	0.602265	-0.0199411	0.90541
NCSTN|Q92542	0.23275	0.159654	0.0736896	0.660171	-0.295698	0.0714733	0.289286	0.0781378
CD99L2|Q8TCZ2	0.0629962	0.707113	0.124782	0.455402	0.211891	0.201564	-0.0740941	0.658419
RAC1|P63000-2	-0.511195	0.0038895	-0.549157	0.00167317	0.205518	0.275925	-0.412725	0.0234117
ANGPT2|O15123	0.209148	0.207598	0.0892399	0.594172	0.034528	0.83695	0.123475	0.460175
CLSTN1|O94985	0.140071	0.401606	0.223042	0.178295	-0.0531908	0.751121	0.125587	0.452476
TUBB3|Q13509	-0.187045	0.392778	-0.0597087	0.786679	-0.0415729	0.850611	-0.104062	0.636555
NLGN3|Q9NZ94	-0.178862	0.282626	-0.04692	0.779688	0.110084	0.510576	-0.174263	0.295388
SORT1|Q99523	0.198516	0.232168	0.0758731	0.650734	0.00373875	0.982227	0.129978	0.436699
PEAR1|Q5VY43	-0.207106	0.21217	-0.278076	0.090944	0.0396684	0.813078	-0.147977	0.375286
IGHA1|P01876	-0.346046	0.0333245	-0.45547	0.00405968	-0.0250618	0.881274	-0.200434	0.227595
NELL1|Q92832-2	0.281762	0.0865665	0.396819	0.0136379	-0.182858	0.271832	0.281737	0.0865954
FBLN2|P98095-2	0.0411691	0.806139	-0.0494633	0.768065	0.221229	0.181942	-0.0753437	0.653017
HSPB1|P04792	-0.272109	0.0983892	-0.223443	0.177496	0.276519	0.0928434	-0.291256	0.0760408
EFEMP2|O95967	-0.0425253	0.799881	-0.304898	0.0626983	0.495351	0.00156655	-0.264319	0.1088
PRKAR1B|P31321	0.355042	0.0287186	0.367609	0.0231744	-0.189148	0.255396	0.313176	0.0555529
BOLA2|Q9H3K6	-0.464745	0.0293159	-0.513902	0.0144229	0.246532	0.268717	-0.443926	0.0384857
SSTR2|P30874	0.635967	0.00146601	0.654322	0.000954298	-0.526429	0.0118402	0.684282	0.000444285
FABP3|P05413	0.742957	9.20944e-08	0.621158	3.16227e-05	-0.468171	0.00303439	0.701892	9.09696e-07
EFNB1|P98172	0.00380926	0.981892	0.040791	0.807886	-0.0275281	0.869686	0.005367	0.974488
DNAJC3|Q13217	0.0216846	0.897181	-0.00221966	0.989448	0.228894	0.16688	-0.0934793	0.576694
FZD6|O60353	-0.200332	0.227836	-0.127322	0.446205	0.255194	0.122032	-0.243514	0.140681
MGARP|Q8TDB4	-0.231462	0.162042	-0.0288623	0.863428	0.0244242	0.884274	-0.154458	0.354492
KIAA1467|A2RU67	0.238579	0.149162	0.244931	0.138314	0.10642	0.524834	0.0934806	0.576689
CHI3L1|P36222	0.58959	9.81509e-05	0.360447	0.0262127	-0.565659	0.000214798	0.639963	1.51591e-05
LDLRAD2|Q5SZI1	0.0228021	0.917749	-0.0422709	0.848131	0.17601	0.421777	-0.042264	0.848155
MANEA|Q5SRI9	0.213146	0.198844	0.321529	0.0490168	-0.141344	0.397297	0.206593	0.213329
GLIPR2|Q9H4G4	-0.628187	2.41594e-05	-0.44577	0.00503373	0.186039	0.263436	-0.484835	0.00203613
CPNE3|O75131	-0.270853	0.147699	-0.305048	0.10118	0.00528925	0.97787	-0.194186	0.30384
CD97|P48960	-0.177801	0.338603	-0.0997833	0.59329	0.309155	0.0905872	-0.22805	0.217244
PPP2CA|P67775	-0.454728	0.0115825	-0.470664	0.00866685	0.0828641	0.663323	-0.324737	0.0799658
UBC|F5H265	0.529416	0.000631267	0.504765	0.00123001	-0.458936	0.00375374	0.571189	0.000180198
LPHN1|O94910-2	-0.0607355	0.749862	-0.184212	0.329822	0.0624582	0.743001	-0.0976563	0.60768
PTPRM|P28827-2	-0.404914	0.0116783	-0.254738	0.122724	0.118005	0.480434	-0.324277	0.0470065
BCAS1|O75363-2	0.390486	0.0153588	0.30554	0.0621193	-0.20386	0.219583	0.354326	0.0290648
FAM3C|Q92520	0.147853	0.375691	0.247154	0.134658	0.220339	0.183751	-0.0115098	0.945321
TGFBR1|P36897-2	0.433928	0.00649193	0.438854	0.00584628	-0.178125	0.284646	0.367068	0.0233932
CRTAC1|Q9NQ79	0.246408	0.135877	0.334674	0.0399952	0.015189	0.927883	0.161492	0.332731
ENOPH1|Q9UHY7	0.67168	3.89702e-06	0.520927	0.000798833	-0.649414	1.02795e-05	0.752477	5.08998e-08
UROD|P06132	-0.293608	0.18477	-0.229085	0.305125	-0.181815	0.418061	-0.0847135	0.707792
SUMO3|A8MU27	0.740938	1.04089e-07	0.677566	2.97436e-06	-0.677615	2.96753e-06	0.806851	9.52123e-10
RPL10A|P62906	-0.304731	0.0628492	-0.235948	0.153833	-0.100404	0.548657	-0.142957	0.391877
BST2|Q10589	0.0119811	0.943086	0.00225259	0.989291	0.164882	0.322545	-0.0757855	0.651111
HIST2H2BC|Q6DN03	-0.297739	0.0694474	-0.131555	0.431105	-0.0845135	0.613926	-0.16251	0.329652
GALM|Q96C23	-0.383487	0.0174697	-0.303479	0.0639931	-0.0292916	0.861417	-0.2302	0.164407
FAM177A1|Q8N128-2	-0.00782361	0.971738	0.102974	0.640106	-0.196204	0.369584	0.115995	0.598156
TMEM30A|Q9NV96	0.0112338	0.952173	0.127158	0.495449	0.108464	0.561373	0.00787989	0.966442
ST6GALNAC5|Q9BVH7	0.24011	0.193235	0.178173	0.337578	0.1141	0.541081	0.101672	0.586277
IL6ST|P40189	0.369474	0.0224329	0.337251	0.0383958	-0.00509708	0.975771	0.231912	0.161205
MIA|Q16674	-0.520509	0.000808007	-0.441799	0.00548748	0.0786941	0.638621	-0.3696	0.0223835
PRSS1|E7EQ64	-0.341106	0.0361005	-0.337086	0.0384965	-0.161084	0.333972	-0.149155	0.371455
HYI|Q5T013	0.315769	0.0891587	0.236741	0.20782	-0.489002	0.00610294	0.447806	0.0130835
NRCAM|Q92823-5	0.354124	0.029163	0.300038	0.0672201	0.0205502	0.902534	0.223729	0.176928
PGLYRP2|Q96PD5-2	-0.552311	0.000324107	-0.642499	1.36761e-05	0.370874	0.0218896	-0.535122	0.000537002
BLVRB|P30043	-0.0566696	0.735411	0.0836934	0.617382	-0.135442	0.417493	0.031531	0.850937
ALPL|P05186	-0.448246	0.031942	-0.521207	0.0107617	0.226376	0.298955	-0.359413	0.0921077
GALNT16|Q8N428	-0.0894994	0.593096	0.173923	0.296345	0.269766	0.101437	-0.195419	0.239683
PDLIM5|Q96HC4	0.588075	0.000103331	0.573735	0.000166027	-0.577966	0.000144682	0.647047	1.13438e-05
PPIF|P30405	-0.286327	0.118386	-0.234959	0.203252	-0.168054	0.366162	-0.110156	0.555246
CTSH|P09668	-0.123937	0.458484	-0.0791766	0.636559	0.0918986	0.583184	-0.121795	0.466349
MANF|P55145	0.306647	0.0611303	0.392564	0.0147751	-0.571334	0.000179366	0.472598	0.00273449
CLUL1|F5GWQ8	0.0338123	0.840286	-0.0857811	0.608601	0.403523	0.0119969	-0.168185	0.31281
NRSN2|Q9GZP1	-0.272768	0.207942	-0.229633	0.291867	0.0692593	0.753514	-0.278071	0.198887
SEMA6D|Q8NFY4	0.0555884	0.740283	0.00502057	0.976135	0.142096	0.394766	-0.0391061	0.815682
SERPINB12|Q96P63-2	0.12753	0.445458	0.207852	0.210492	-0.10841	0.517067	0.126932	0.447612
TIMP1|P01033	-0.129828	0.437231	-0.412733	0.0100178	0.140259	0.400966	-0.157203	0.345902
KRT14|P02533	0.0938415	0.575212	0.115596	0.489501	-0.0534803	0.74981	0.079627	0.634636
GALNT7|E9PBY3	0.279704	0.134402	0.381958	0.0372613	-0.0605455	0.75062	0.192814	0.307334
GMPR|P36959	-0.277807	0.137176	-0.0852911	0.654062	-0.156891	0.407695	-0.117917	0.534871
ENPP4|Q9Y6X5	0.190674	0.25151	0.0124652	0.94079	-0.230296	0.164227	0.227555	0.169445
HNRNPM|A0A087X0X3	0.116671	0.596011	0.130291	0.553488	7.6046e-05	0.999725	0.0385608	0.861329
IDS|P22304	0.176772	0.28838	0.153326	0.358072	-0.188152	0.257953	0.198446	0.232338
SCN4B|Q8IWT1	0.142769	0.392508	0.0183836	0.912768	-0.246526	0.135683	0.205537	0.215731
PROS1|P07225	-0.384703	0.0170864	-0.401396	0.0124984	0.332677	0.0412713	-0.411144	0.010338
MAP1B|P46821	0.588276	0.00010263	0.552792	0.000319431	-0.584515	0.000116481	0.648572	1.06471e-05
ATRNL1|Q5VV63	0.417369	0.00913183	0.436895	0.00609604	-0.116572	0.485818	0.324902	0.0465591
GPHN|F5H039	-0.480645	0.0202571	-0.499849	0.0151535	0.209505	0.337344	-0.361273	0.0903151
DSCAML1|Q8TD84	0.0592523	0.723815	0.135557	0.417097	0.0733158	0.661792	-0.000513496	0.997559
NRXN3|Q9Y4C0	0.09411	0.574114	0.145129	0.384646	0.272775	0.0975366	-0.0651496	0.697567
MAGED2|Q9UNF1	0.327488	0.127156	0.30331	0.159456	-0.356499	0.0949699	0.348594	0.103065
PSAT1|Q9Y617	0.291756	0.0755152	0.277076	0.0921612	-0.211422	0.202587	0.292812	0.0744159
PCDHA9|Q9Y5H5	-0.0392742	0.858788	0.0380296	0.863222	-0.0964562	0.661521	-0.010318	0.962732
CALY|Q9NYX4	0.107807	0.519415	0.101224	0.545377	0.234646	0.156185	-0.0499919	0.765655
PSMA2|P25787	-0.0782795	0.640396	0.051525	0.75868	-0.171246	0.303956	0.034212	0.838423
MYCBP2|O75592	0.41428	0.0552547	0.447183	0.0369193	-0.271526	0.221573	0.429501	0.0460585
CPXM1|Q96SM3	0.129177	0.556914	-0.127333	0.562605	0.281238	0.193608	-0.0985516	0.654607
PSMD2|Q13200	0.413362	0.0558508	0.384097	0.0775919	-0.478255	0.0243591	0.478806	0.0241719
SYNJ1|C9JFZ1	0.453162	0.0042752	0.220765	0.182884	-0.430045	0.0070432	0.492516	0.00168266
CTTN|Q14247	0.400576	0.0126965	0.27206	0.0984521	-0.406997	0.0112146	0.456301	0.00398437
A4GALT|Q9NPC4	-0.0430858	0.797298	-0.0666069	0.691133	-0.0676527	0.686528	0.00357661	0.982997
SDK1|A0A087WTQ6	-0.302233	0.0651473	-0.409321	0.0107158	0.406454	0.011334	-0.395517	0.0139778
NSG2|Q9Y328	0.311802	0.056691	0.332983	0.0410736	0.107651	0.520021	0.14956	0.370144
ARL3|P36405	-0.0412807	0.85527	-0.138058	0.540077	-0.338254	0.123625	0.132214	0.557523
TNFRSF21|O75509	0.531084	0.0006023	0.472098	0.00276698	-0.128713	0.441213	0.401368	0.0125051
PDCD1LG2|Q9BQ51	-0.120329	0.51907	-0.0283255	0.879772	0.243809	0.186256	-0.19906	0.283019
EPHA7|Q15375	-0.0527709	0.753024	-0.0295576	0.860171	0.411027	0.0103618	-0.235386	0.154845
ERICH3|Q5RHP9	0.337474	0.0382598	0.279366	0.0893937	0.0811952	0.627959	0.181833	0.274573
LAMA5|O15230	-0.107977	0.518752	-0.402129	0.0123237	0.437158	0.00606203	-0.280409	0.0881544
IFNAR1|P17181	0.0853141	0.61056	0.0697199	0.67746	0.145935	0.381985	-0.00607543	0.971122
FLNB|O75369-8	-0.0346029	0.858567	0.13913	0.471652	0.131744	0.495725	-0.0870096	0.653574
CREB3L4|Q8TEY5	-0.0852943	0.648235	0.091013	0.62631	-0.105325	0.572824	0.0500794	0.789053
PAPLN|O95428	0.15993	0.337493	0.140936	0.398674	0.209614	0.206563	-0.00289533	0.986236
GDA|Q9Y2T3-3	0.839589	4.47968e-11	0.723597	2.85113e-07	-0.623567	2.88571e-05	0.835005	7.14835e-11
HRNR|Q86YZ3	-0.00146729	0.993024	0.033838	0.840166	-0.0535808	0.749355	0.0231014	0.890503
APOC4|P55056	-0.429551	0.040798	-0.461562	0.0266218	0.0438661	0.842468	-0.274124	0.205602
CDH13|P55290-4	0.44747	0.00484969	0.416057	0.00937552	-0.0403368	0.809986	0.305595	0.06207
TNFSF13B|Q9Y275	-0.145679	0.38283	-0.210566	0.204463	0.0629896	0.707143	-0.120838	0.469885
TMSB4X|P62328	0.381326	0.0181689	0.264463	0.1086	-0.323137	0.0478325	0.411165	0.0103337
CRKL|P46109	-0.127643	0.561645	-0.20332	0.352122	-0.0165102	0.940398	-0.130172	0.553852
PTGES3|A0A087WYT3	-0.412635	0.0234451	-0.322925	0.0817615	-0.00856879	0.964155	-0.254867	0.174077
SMPDL3A|Q92484	-0.22069	0.183036	-0.360405	0.0262316	-0.0287166	0.864112	-0.12134	0.468028
CDH4|P55283	0.151366	0.364324	0.182376	0.27312	0.273663	0.0964073	-0.0339725	0.839539
PLA2R1|Q13018	-0.171491	0.303253	-0.206117	0.214411	0.133225	0.425228	-0.179892	0.279816
DNASE1L1|P49184	-0.480408	0.00226819	-0.446665	0.00493611	0.483799	0.00208848	-0.535717	0.000527941
CTSB|P07858	-0.182531	0.272704	-0.205359	0.216137	-0.0240442	0.886063	-0.106749	0.523544
ZNF605|Q86T29-2	0.0125396	0.947564	-0.172858	0.361004	-0.228389	0.224784	0.123378	0.515989
PSMB7|Q99436	0.0668883	0.689893	0.215439	0.193941	-0.457265	0.00389857	0.258096	0.117699
KRT31|Q15323	-0.0714808	0.707392	-0.00943964	0.960515	0.118493	0.532864	-0.103089	0.587751
ESM1|Q9NQ30	0.486252	0.0186413	0.495456	0.0162167	-0.412223	0.0506278	0.537246	0.00820346
MYLK|Q15746	-0.406378	0.0232965	-0.362007	0.045371	0.300352	0.100646	-0.345796	0.0567224
ADAMTS16|Q8TE57	-0.247138	0.187957	-0.17744	0.348217	-0.202837	0.282374	-0.045626	0.810788
NMB|P08949-2	-0.144614	0.445791	-0.19376	0.304922	0.0868383	0.648184	-0.145803	0.442021
RPS10|P46783	-0.135672	0.416697	-0.0516906	0.757927	-0.101138	0.545723	-0.0443072	0.791677
HK1|P19367-3	0.340107	0.0366842	0.437649	0.00599894	-0.514184	0.000958931	0.465406	0.0032359
OXT|P01178	-0.0305299	0.855618	-0.174114	0.295806	0.0190099	0.909808	-0.0436403	0.794745
PCDHGB5|Q9Y5G0	-0.251599	0.127564	-0.126937	0.447593	0.395435	0.0139994	-0.36097	0.0259802
CFH|Q5TFM2	-0.371575	0.0216213	-0.431139	0.00688399	0.128411	0.442294	-0.300402	0.066873
DPYSL2|Q16555	-0.0298165	0.858958	-0.033247	0.842923	-0.216415	0.191881	0.0871885	0.602712
COX7C|P15954	-0.116209	0.487187	-0.145399	0.383755	-0.185977	0.263597	0.0149046	0.92923
PCDH7|O60245-2	0.374001	0.0207152	0.335068	0.039747	0.0636964	0.704004	0.20992	0.205887
FGFR2|P21802-16	0.31895	0.0509652	0.213303	0.198506	0.0112307	0.946645	0.20281	0.222018
RAB3A|P20336	-0.299256	0.165388	-0.203584	0.351484	-0.109105	0.620209	-0.17321	0.429315
SEMA6B|Q9H3T3	0.0602124	0.719519	0.0142841	0.932169	0.11186	0.503739	-0.0165543	0.92142
LOR|P23490	0.177975	0.285057	0.086554	0.605364	-0.111354	0.505681	0.156053	0.349485
GNS|P15586	-0.356083	0.0282211	-0.470173	0.00289537	-0.103143	0.537748	-0.184177	0.268329
LAMP1|P11279	0.306765	0.0610258	0.209007	0.207912	-0.13284	0.42658	0.254375	0.123276
UNC5C|O95185	0.036329	0.828569	0.219684	0.185091	0.202499	0.222743	-0.0828935	0.62076
IGFBP7|Q16270	-0.380133	0.0185645	-0.491923	0.00170789	0.0669867	0.689459	-0.271228	0.0995278
EFNA1|P20827	0.127096	0.447019	0.123706	0.459332	-0.189296	0.255017	0.154178	0.355376
DLST|P36957	0.15786	0.343863	0.0877431	0.600398	-0.129152	0.439643	0.162448	0.32984
SEZ6L2|A0A087WYL5	0.326842	0.0451909	0.455273	0.00407772	0.0025661	0.987801	0.219104	0.186282
COL3A1|P02461	-0.0251047	0.881073	-0.27151	0.0991615	0.130712	0.434089	-0.069373	0.678978
SLC24A4|Q8NFF2	-0.340898	0.111425	-0.436756	0.0371815	0.0573263	0.795011	-0.304545	0.157679
NRN1|A0A087WWT2	0.0172172	0.918284	0.0701055	0.675773	0.259563	0.115553	-0.103236	0.53738
MYL3|P08590	-0.14169	0.396132	-0.172816	0.299477	-0.0351541	0.834035	-0.0553569	0.741327
PTMA|H7C2N1	-0.0095841	0.954459	0.0593697	0.723289	-0.237411	0.151224	0.103806	0.535122
MOXD1|Q6UVY6	-0.243801	0.140199	-0.177322	0.286858	0.124157	0.457684	-0.202188	0.223468
CRELD2|Q6UXH1-5	-0.183803	0.269319	0.0102755	0.951178	-0.00949921	0.954862	-0.101529	0.544164
LTBR|P36941	-0.0414834	0.804688	0.0126997	0.939679	-0.123256	0.460979	0.0390586	0.815902
PCDHGA4|A0A087WT05	-0.243263	0.1952	0.0528352	0.781559	-0.0182713	0.923654	-0.145598	0.44267
KIT|P10721	0.034287	0.838073	0.0992797	0.553164	0.0108434	0.948483	0.0126808	0.939768
SFRP4|Q6FHJ7	-0.529859	0.000623451	-0.593862	8.47885e-05	0.4301	0.00703509	-0.556159	0.000288379
SELENBP1|Q13228-4	-0.394492	0.0142503	-0.299726	0.0675192	0.201107	0.226007	-0.342419	0.0353446
PTHLH|P12272-3	-0.129314	0.439065	-0.0797303	0.634195	0.35997	0.0264264	-0.260696	0.113917
HSPG2|P98160	-0.132568	0.427535	-0.245505	0.137363	0.073774	0.659805	-0.124126	0.457796
IGFBP2|P18065	0.170091	0.307278	0.156122	0.349268	-0.0581963	0.728549	0.112822	0.500052
LPHN2|O95490-6	0.00580226	0.97242	0.0368047	0.826358	0.216425	0.191859	-0.101841	0.542921
TMEFF2|Q9UIK5	0.649214	1.03656e-05	0.635836	1.78885e-05	-0.354341	0.0290572	0.583674	0.0001198
PRELP|P51888	-0.470094	0.00290076	-0.573837	0.000165482	0.252405	0.126307	-0.441734	0.00549519
SLC39A6|Q13433	0.0621453	0.744246	0.0821567	0.666031	0.356083	0.0534443	-0.113579	0.550104
CREG1|O75629	-0.256813	0.119601	-0.303072	0.0643681	-0.00278524	0.986759	-0.166444	0.31792
CSF2RA|P15509-7	-0.107252	0.52158	-0.301998	0.0653662	0.208042	0.210066	-0.171815	0.302329
CEACAM1|P13688	-0.196859	0.236168	-0.207439	0.211421	-0.129907	0.436952	-0.0638871	0.703158
NFASC|X6RKN2	0.0204544	0.902986	0.0577839	0.730401	0.277416	0.0917461	-0.126182	0.45032
CS|O75390	-0.239914	0.19361	-0.113345	0.543779	-0.0944143	0.613415	-0.0738601	0.692934
STX1B|P61266	0.284327	0.0836175	0.381662	0.0180588	-0.259953	0.114989	0.311689	0.0567862
CREG2|Q8IUH2	-0.0349493	0.877291	0.0492254	0.827786	0.0883115	0.695942	-0.0802155	0.722699
GDF7|Q7Z4P5	0.321806	0.134283	0.343902	0.108104	-0.0665521	0.762875	0.22553	0.300812
NTM|Q9P121-4	0.17436	0.295113	0.273028	0.0972136	0.0364714	0.827907	0.0894444	0.593323
SCRN1|Q12765-2	0.718454	3.78956e-07	0.606079	5.51429e-05	-0.760116	3.10212e-08	0.825429	1.81527e-10
UCHL1|P09936	0.426296	0.00761318	0.468293	0.00302571	-0.562072	0.000240316	0.549136	0.000356528
PCDH17|O14917	0.191741	0.248819	0.212748	0.199703	0.0547473	0.744079	0.0946286	0.571996
COLEC11|Q9BWP8-10	-0.522914	0.00254291	-0.242907	0.187941	0.172524	0.353363	-0.365119	0.0434157
PVRL1|Q15223	-0.0189172	0.910246	-0.0669348	0.689688	0.248294	0.132811	-0.136231	0.414762
EFNA3|P52797	0.138913	0.405547	0.195278	0.240027	0.129087	0.439874	0.0130339	0.938094
PTPRS|Q13332-5	0.108433	0.516976	0.0414566	0.804812	0.321676	0.0489076	-0.0847055	0.613118
CD74|P04233-2	-0.313393	0.0553741	-0.304279	0.0632606	0.257076	0.119209	-0.316868	0.0525824
PDGFA|P04085	0.0905275	0.588839	0.217386	0.189845	0.0657113	0.695085	0.0125393	0.940439
ITGB1|P05556-3	0.186134	0.263188	0.0243807	0.884479	0.0969063	0.562737	0.090804	0.587696
PTPRC|A0A0A0MT22	-0.165569	0.320506	-0.207175	0.212016	0.0897603	0.592014	-0.146975	0.378564
GDI1|P31150	0.81319	5.52191e-10	0.68258	2.3514e-06	-0.747499	6.96295e-08	0.874622	7.17719e-13
C1QL1|O75973	0.322148	0.0485579	0.312137	0.0564121	-0.155198	0.352162	0.270177	0.100898
WFIKKN2|Q8TEU8	-0.257383	0.118753	-0.206768	0.212933	0.343359	0.0348116	-0.335521	0.0394637
BMP6|P22004	-0.0730741	0.66284	-0.236163	0.153447	0.331277	0.0421858	-0.211287	0.20288
SEMA3F|Q13275-2	0.103235	0.537381	0.0341502	0.838711	0.0952984	0.569266	0.00403521	0.980818
AIFM1|O95831	0.148424	0.433768	0.296285	0.11188	-0.228666	0.224205	0.201131	0.286529
FCN2|Q15485	-0.247428	0.134212	-0.242732	0.142002	-0.0767493	0.646962	-0.128993	0.440212
TGFBI|Q15582	-0.175614	0.2916	-0.354821	0.0288247	0.246692	0.135411	-0.234771	0.155957
CD9|G8JLH6	-0.279588	0.0891285	-0.431768	0.00679376	0.140134	0.40139	-0.243864	0.140095
BMP7|P18075	-0.505373	0.00373187	-0.293492	0.109054	0.360643	0.0462497	-0.435894	0.0142375
NECAB2|Q7Z6G3	0.63778	0.00106053	0.677457	0.000383419	-0.606789	0.002141	0.729276	7.87955e-05
TPST1|O60507	-0.0381206	0.862898	0.153011	0.485794	0.239341	0.271371	-0.146279	0.50541
CAPZA2|P47755	-0.039343	0.814585	0.0899245	0.591334	-0.0347639	0.835851	-0.00779464	0.962956
DNASE2|O00115	-0.192563	0.246755	-0.317189	0.0523311	-0.124265	0.457288	-0.0722206	0.666549
B4GALT3|O60512	0.167099	0.377465	0.0644034	0.735277	-0.0272315	0.886415	0.118411	0.533152
DNER|Q8NFT8	0.061347	0.714454	0.146866	0.378923	0.156069	0.349436	-0.0361525	0.82939
EHD1|A0A024R571	-0.046183	0.830324	0.0703121	0.744066	0.00961245	0.964444	-0.0308101	0.886358
TUBB4A|P04350	-0.46974	0.00292494	-0.434092	0.00646941	0.162543	0.329552	-0.373909	0.020749
IGBP1|P78318	0.639099	0.00102756	0.542646	0.00746497	-0.254853	0.240564	0.512613	0.0123822
PPA1|Q15181	-0.407731	0.0253162	-0.329885	0.0750275	-0.0420574	0.825352	-0.234271	0.212743
PLXDC1|Q8IUK5	-0.446783	0.00492337	-0.28171	0.0866272	0.592772	8.8031e-05	-0.568669	0.000195289
MTURN|Q8N3F0	0.525869	0.0028396	0.594673	0.000528957	-0.390492	0.0328871	0.519872	0.00323465
CDH2|P19022	-0.038707	0.817531	0.0435027	0.795378	0.315635	0.0535605	-0.194762	0.241297
ASS1|P00966	-0.289981	0.179532	-0.198834	0.363072	-0.133041	0.545071	-0.0901393	0.682525
MAN2B2|Q9Y2E5	-0.187379	0.25995	-0.327121	0.0449974	-0.120751	0.470209	-0.0587047	0.726269
C1S|P09871	-0.296966	0.0702097	-0.308161	0.0597992	0.184409	0.267717	-0.281036	0.0874157
CHGB|P05060	-0.346649	0.0329978	-0.26744	0.104533	0.457987	0.00383542	-0.441266	0.00555099
AKAP11|Q9UKA4	0.249241	0.176331	0.36268	0.0449424	-0.132265	0.478149	0.23969	0.194039
BRINP1|O60477	0.114739	0.492749	0.279398	0.0893555	0.0257675	0.877956	0.0531517	0.751298
MMRN1|Q13201	-0.288246	0.0792639	-0.27168	0.0989423	0.273678	0.0963879	-0.323794	0.047355
CCBL1|B7Z4W5	0.219733	0.184991	0.102466	0.540433	-0.378034	0.0192786	0.322484	0.0483106
LYPD6|Q86Y78	0.0819031	0.624954	0.220578	0.183263	0.10366	0.535701	0.00314785	0.985035
OBP2A|Q9NY56	-0.0747914	0.655402	0.00539035	0.974377	-0.0578594	0.730061	-0.0255159	0.879139
UNC5B|Q8IZJ1	0.252466	0.126213	0.485041	0.00202586	-0.0505046	0.76332	0.178447	0.283763
VPS29|F8VXU5	0.159967	0.398445	0.328573	0.0762637	-0.49379	0.00555145	0.341198	0.0650052
ALDH6A1|Q02252	-0.468771	0.00781437	-0.186542	0.314994	0.0818028	0.661766	-0.308668	0.0911226
ALDOC|P09972	0.414046	0.00975972	0.311394	0.0570331	-0.432059	0.00675246	0.485491	0.00200361
S100A1|Q5T7Y6	0.361511	0.0257415	0.222659	0.179061	-0.243459	0.140774	0.354206	0.0291229
BCAM|P50895	-0.106733	0.523607	-0.147585	0.376567	0.069629	0.677857	-0.0882219	0.598403
PMCH|P20382	-0.275507	0.0940948	-0.283364	0.0847163	0.113627	0.49698	-0.218871	0.186763
ICAM5|Q9UMF0	0.206173	0.214284	0.219412	0.185648	0.138852	0.405755	0.0717461	0.668614
EIF4B|E7EX17	0.612503	4.36641e-05	0.554046	0.000307531	-0.285877	0.081874	0.539348	0.000475505
GPC6|Q9Y625	-0.22651	0.228725	-0.349965	0.0579821	-0.0120178	0.949743	-0.146587	0.439543
NRGN|Q92686	0.65743	7.31644e-06	0.620628	3.22628e-05	-0.362511	0.0253054	0.596943	7.61949e-05
GPR133|Q6QNK2-4	0.0919986	0.683869	0.284637	0.199181	-0.0987298	0.662022	0.120316	0.593801
PLA2G15|Q8NCC3	-0.0471584	0.778596	-0.0948569	0.571065	-0.096881	0.56284	0.0085924	0.959167
CRYGD|P07320	0.394506	0.0692336	0.38724	0.0749925	-0.205595	0.358673	0.383946	0.0777184
LCP1|P13796	-0.541105	0.000451837	-0.458094	0.00382615	0.311444	0.0569909	-0.498768	0.00143604
NLGN1|Q8N2Q7	0.0126861	0.939743	0.118133	0.479955	0.225566	0.173305	-0.101902	0.542676
CCS|O14618	-0.152445	0.421275	-0.110767	0.560084	-0.0462958	0.808061	-0.0735875	0.699161
CA14|Q9ULX7	0.132804	0.426707	0.150218	0.368017	-0.132568	0.427534	0.146964	0.3786
APLP1|P51693-2	0.345509	0.0336173	0.27988	0.0887813	0.172962	0.299064	0.137438	0.4106
ECI1|P42126	-0.57579	0.00087042	-0.531196	0.0025243	0.182114	0.335455	-0.448829	0.012852
LOC285556|D6RIA3	0.742573	7.56513e-05	0.598541	0.00325202	-0.520604	0.0129896	0.694416	0.000336235
GLOD4|Q9HC38-2	0.638943	1.57959e-05	0.596615	7.70721e-05	-0.658623	6.94943e-06	0.72919	2.07731e-07
STC2|O76061	-0.131396	0.431668	-0.00649388	0.969134	0.329104	0.0436378	-0.24451	0.139014
IGKV2D-24|A0A075B6R9	-0.247437	0.134198	-0.35671	0.0279248	-0.13812	0.40826	-0.104967	0.53054
CHGA|P10645	0.158426	0.342114	0.140731	0.399369	0.289501	0.0779073	-0.0265952	0.874067
HYOU1|Q9Y4L1	0.0925717	0.580416	0.0540146	0.747391	0.284659	0.0832424	-0.0750584	0.654249
TENM2|Q9NT68	0.31749	0.0520952	0.309622	0.0585366	-0.115421	0.490165	0.258036	0.117788
IGHG2|P01859	-0.255838	0.12106	-0.339033	0.0373207	-0.157852	0.343888	-0.0921509	0.582146
BPNT1|O95861	-0.0662307	0.692792	0.0497741	0.766648	0.106568	0.524255	-0.0878423	0.599984
PLCB1|Q9NQ66	0.267598	0.145562	0.224847	0.223948	-0.196479	0.289435	0.211402	0.253609
LYPD3|O95274	-0.324276	0.0470078	-0.306182	0.0615443	0.26459	0.108425	-0.339941	0.0367818
DDT|J3KQ18	0.00255578	0.98785	0.000571303	0.997284	-0.165819	0.319766	0.0803887	0.631389
TMPRSS5|Q9H3S3	0.17159	0.302971	0.0543642	0.74581	-0.237085	0.151802	0.214842	0.195209
KLK7|P49862	-0.310878	0.0574673	-0.291832	0.0754357	0.156833	0.347052	-0.276381	0.0930132
CST2|P09228	-0.140044	0.401696	-0.313559	0.0552387	0.276044	0.0934292	-0.223905	0.176579
VWC2L|B2RUY7	0.337067	0.0385082	0.287823	0.0797251	0.0912562	0.58583	0.173457	0.297661
CLEC14A|Q86T13	-0.00780928	0.97179	-0.0812299	0.712538	-0.0918421	0.67684	0.0561924	0.798984
ANXA11|P50995	-0.287846	0.122962	-0.344652	0.062163	0.116571	0.539577	-0.232925	0.215458
OR3A2|P47893	0.589544	0.000483023	0.536792	0.0018498	-0.54582	0.00149285	0.616387	0.000222299
PVRL2|Q92692	-0.145112	0.384705	-0.142337	0.393956	0.36715	0.0233596	-0.273866	0.0961504
CDH12|P55289	0.0877002	0.600576	0.192643	0.246556	0.237825	0.15049	-0.0420177	0.802222
PSMB6|P28072	0.0922554	0.581716	0.272274	0.0981776	-0.429228	0.00716421	0.265777	0.106791
EIF3J|O75822	0.519852	0.000822649	0.252585	0.126028	-0.321474	0.0490578	0.484992	0.0020283
PLXNB3|Q9ULL4-2	-0.17514	0.292924	-0.132446	0.427965	0.314119	0.0547814	-0.259226	0.116044
ELFN1|P0C7U0	0.180989	0.329873	0.127083	0.495707	-0.0993906	0.594752	0.189454	0.307363
CHADL|Q6NUI6	-0.0751371	0.687888	-0.0676314	0.717729	0.171716	0.355657	-0.120579	0.518194
TXNRD1|Q16881	0.376008	0.0199896	0.402181	0.0123113	-0.670244	4.1589e-06	0.568804	0.000194452
AP2A2|O94973-2	-0.315658	0.0535415	-0.133499	0.42427	0.266121	0.10632	-0.331306	0.0421668
PAK1|Q13153-2	0.341666	0.0357769	0.389631	0.0156046	-0.239007	0.148412	0.337297	0.0383678
GLO1|Q04760	0.152446	0.360873	0.142262	0.394207	-0.406358	0.0113551	0.295538	0.0716337
SORL1|Q92673	0.305958	0.0617441	0.182703	0.272245	-0.248484	0.132505	0.330324	0.0428174
PSMD9|O00233	-0.187203	0.404157	-0.0136586	0.951895	-0.0589948	0.794258	-0.101695	0.652479
PCDH10|Q9P2E7	0.462179	0.00348585	0.446935	0.00490704	-0.0726855	0.664528	0.336419	0.0389063
GPI|A0A0A0MTS2	0.412776	0.0100093	0.266465	0.105852	-0.563644	0.000228821	0.537962	0.000494946
PREP|P48147	0.293144	0.0740725	0.332926	0.0411109	-0.35307	0.0296803	0.353743	0.029349
CRK|P46108	0.713625	4.92273e-07	0.744185	8.54352e-08	-0.684062	2.1917e-06	0.77793	9.07711e-09
0|H0Y3Z8	-0.00248837	0.991231	-0.160171	0.476444	0.215754	0.334882	-0.107821	0.632933
S100A7|P31151	-0.0895426	0.592916	-0.141719	0.396032	0.117345	0.482911	-0.118121	0.480001
MCOLN1|Q9GZU1	0.21588	0.251896	0.19587	0.299582	-0.275346	0.140835	0.27013	0.148826
IDH1|O75874	0.263884	0.109405	0.204468	0.21818	-0.483712	0.00209296	0.398215	0.0132815
FGF12|P61328	0.246693	0.245195	0.389613	0.0598416	-0.081016	0.706673	0.194347	0.362825
FOLH1|Q04609	-0.225001	0.174413	-0.114706	0.492875	0.134699	0.420078	-0.200881	0.22654
C1QTNF1|Q9BXJ1-2	-0.577896	0.000145012	-0.757187	3.75874e-08	0.375932	0.0200164	-0.549246	0.00035536
APCS|P02743	-0.415667	0.0094491	-0.304417	0.0631342	-0.0734586	0.661172	-0.240314	0.146139
CADPS|Q9ULU8-4	0.272439	0.0979655	0.406542	0.0113146	-0.174024	0.29606	0.261536	0.112716
GCSH|P23434	0.420579	0.00855836	0.391547	0.0150584	-0.130092	0.436292	0.333321	0.0408562
PSMB1|P20618	0.0653912	0.696499	0.159129	0.339948	-0.431436	0.00684123	0.253783	0.124181
KCNE5|Q9UJ90	-0.0116144	0.951428	0.118056	0.534387	-0.150804	0.426349	0.0746967	0.69484
LITAF|Q99732	-0.303023	0.103582	-0.394816	0.0308352	0.146886	0.438602	-0.263348	0.159698
AHSG|P02765	-0.625068	2.7247e-05	-0.666661	4.88368e-06	0.451124	0.00447371	-0.624473	2.78752e-05
STX12|Q86Y82	0.220782	0.182848	0.308393	0.0595973	0.166702	0.317159	0.0599098	0.720872
GPR158|Q5T848	0.278986	0.0898487	0.38758	0.0162075	-0.142165	0.394535	0.239402	0.147723
HP|P00738	-0.133971	0.422617	-0.0131121	0.937723	-0.374585	0.0205018	0.0778604	0.642191
TMED4|Q7Z7H5	0.399135	0.0591989	0.486426	0.018593	-0.231741	0.287336	0.322232	0.133739
CHST8|Q9H2A9	-0.289851	0.0775317	-0.116955	0.484377	0.282196	0.0860624	-0.324881	0.046574
HLA-A|P30447	-0.39776	0.0601605	-0.328549	0.125855	0.384849	0.0697825	-0.470628	0.0234236
SERPINA10|G3V2W1	-0.520951	0.000798304	-0.55544	0.000294776	0.217189	0.190256	-0.452651	0.00432429
VEGFA|A2A2V4	0.117043	0.484044	0.187561	0.259479	0.0929071	0.579039	0.0211811	0.899557
FIBIN|Q8TAL6	-0.456478	0.0112267	-0.620822	0.000251691	0.21984	0.243091	-0.396293	0.0301582
GABRA1|P14867	0.0446661	0.811424	0.162096	0.383643	0.0638456	0.73294	0.0457423	0.806964
TLN1|Q9Y490	-0.277487	0.0916598	-0.166081	0.318991	-0.0160616	0.923752	-0.172724	0.299739
COL18A1|P39060	-0.0508225	0.761873	-0.250243	0.129697	0.119599	0.474485	-0.100119	0.549796
ERBB2|P04626	0.0518107	0.757382	0.0971042	0.561936	-0.118568	0.47833	0.0930844	0.578312
FJX1|Q86VR8	0.0935577	0.622901	0.175145	0.354586	-0.0691195	0.716656	0.0814308	0.668815
GRIA4|P48058	0.0141835	0.932646	0.0398845	0.812078	0.250081	0.129954	-0.11214	0.502665
MEGF8|Q7Z7M0	0.0078864	0.96252	0.0707684	0.672877	0.0986205	0.555816	-0.0328578	0.844739
POF1B|Q8WVV4-1	-0.0299829	0.858179	0.0991973	0.553495	-0.0855505	0.609568	0.0135812	0.9355
TMA7|Q9Y2S6	0.112691	0.608691	0.171778	0.433199	-0.377684	0.0756043	0.23933	0.271394
RAB14|P61106	-0.0681425	0.684376	0.0814869	0.62672	0.0604919	0.718271	-0.0668447	0.690085
FLNA|P21333	-0.206128	0.214384	-0.154189	0.355342	-0.00690633	0.967175	-0.134102	0.422158
GABARAPL2|P60520	0.395179	0.0140671	0.606469	5.43762e-05	-0.316381	0.052967	0.401584	0.0124534
APP|P05067-6	0.45562	0.0289006	0.531324	0.00908186	-0.237917	0.274318	0.380836	0.0729998
GPLD1|P80108	-0.468167	0.00303467	-0.518042	0.000864176	0.138857	0.405738	-0.372115	0.0214168
NETO1|Q8TDF5	0.263543	0.109881	0.241152	0.144695	0.109761	0.511825	0.114702	0.49289
CST1|P01037	-0.350913	0.0307625	-0.350038	0.0312109	0.203164	0.221195	-0.328793	0.0438485
SNCB|Q16143	0.315407	0.0537426	0.140335	0.40071	-0.340487	0.0364612	0.364689	0.0243756
DAP|P51397	-0.0840495	0.61588	-0.0970849	0.562014	0.0085371	0.95943	-0.0481199	0.774198
LAMA2|P24043	-0.314131	0.0547716	-0.363437	0.0249066	0.016152	0.923324	-0.212187	0.200919
CASC4|Q6P4E1-4	0.430434	0.00698622	0.521044	0.000796283	-0.140996	0.398472	0.332753	0.0412225
FAT3|Q8TDW7	-0.487732	0.0182328	-0.456635	0.0285007	0.170875	0.435658	-0.390376	0.06553
CRYZ|Q08257	-0.195779	0.2388	-0.0453447	0.78691	-0.114872	0.492243	-0.067685	0.686386
OLFML3|Q9NRN5	-0.166263	0.318453	-0.206102	0.214445	0.29087	0.0764484	-0.25814	0.117635
UQCRB|P14927	-0.347536	0.0325221	-0.311812	0.0566828	0.172442	0.30054	-0.307681	0.0602185
ARPC4|P59998-3	-0.37197	0.0214717	-0.297043	0.0701328	0.180658	0.277739	-0.314469	0.0544977
ENG|P17813	-0.36076	0.0260736	-0.511311	0.00103536	0.20682	0.212815	-0.330782	0.0425132
PAFAH1B1|P43034	0.108148	0.518084	0.178537	0.283515	-0.30073	0.0665616	0.214741	0.195425
SERPIND1|P05546	-0.464272	0.00332187	-0.513351	0.000980572	0.371122	0.0217942	-0.477163	0.0024527
HS6ST3|Q8IZP7	0.151973	0.362383	0.209394	0.20705	0.317045	0.0524437	-0.0513146	0.759636
PITHD1|Q9GZP4	0.672396	3.77225e-06	0.706935	7.01205e-07	-0.540314	0.000462363	0.698933	1.05723e-06
ADAM9|Q13443	0.107152	0.52197	0.0952912	0.569296	0.0266782	0.873677	0.0462607	0.782708
MPI|P34949	0.640211	1.5008e-05	0.596683	7.68876e-05	-0.453627	0.00423102	0.630997	2.16542e-05
GPNMB|Q14956	0.100306	0.549049	-0.194091	0.242954	0.017442	0.91722	0.0514581	0.758984
OTUB1|F5GYJ8	0.175368	0.292288	0.053144	0.751333	-0.123926	0.458526	0.180983	0.276863
CCDC176|Q8ND07	-0.46138	0.0266894	-0.45723	0.0282682	0.0502289	0.819958	-0.279777	0.196031
HBG2|P69891	-0.154051	0.355778	-0.0665257	0.691491	-0.0160199	0.923949	-0.0957728	0.567336
COCH|O43405	0.126495	0.449191	0.0485223	0.77236	-0.139824	0.402444	0.141608	0.396408
CEL|X6R868	-0.219508	0.185452	-0.302055	0.065313	0.0322223	0.847706	-0.166273	0.318424
ADH5|P11766	-0.407665	0.0110692	-0.25245	0.126238	-0.00247678	0.988225	-0.244283	0.139392
SCGB2A2|Q6NX70	0.607553	0.000369877	0.470749	0.00865303	-0.483703	0.00676695	0.612152	0.000324305
NCCRP1|Q6ZVX7	-0.00627443	0.970177	0.0963168	0.565127	0.0765435	0.647847	-0.0239505	0.886504
MDGA1|Q8NFP4-2	-0.0680842	0.684632	0.101354	0.54486	-0.101465	0.544419	-0.00218651	0.989605
HSPA4L|O95757	0.546892	0.00176445	0.635108	0.00016301	-0.473766	0.00817829	0.57323	0.000929066
CELSR3|Q9NYQ7-2	0.173992	0.357813	0.302654	0.104024	-0.106347	0.575939	0.164105	0.386192
SEMA6A|A0A0A0MQU6	-0.0679481	0.68523	-0.0536424	0.749076	0.120776	0.470115	-0.108065	0.518408
STMN1|P16949	0.757944	3.57776e-08	0.625682	2.66124e-05	-0.48971	0.00180496	0.720188	3.44543e-07
NTRK2|Q16620-4	0.319599	0.0504686	0.253578	0.124496	0.129093	0.439854	0.151632	0.363471
HS6ST1|O60243	0.397851	0.0266561	0.318794	0.0804708	-0.140678	0.450344	0.307274	0.09267
PTGR2|Q8N8N7	-0.404585	0.0117531	-0.301711	0.0656353	0.065869	0.694388	-0.292619	0.0746159
GLB1|P16278	-0.254591	0.122948	-0.250617	0.129107	-0.136212	0.414825	-0.0995572	0.55205
GAS6|Q14393-2	-0.0453901	0.786702	-0.0783749	0.639987	0.177525	0.286299	-0.119863	0.473501
THBS2|P35442	-0.242007	0.143233	-0.485527	0.00200184	0.200929	0.226427	-0.261791	0.112352
CBLN1|P23435	-0.214636	0.195648	-0.0261229	0.876286	-0.107674	0.519931	-0.0906815	0.588203
PDHA1|P08559-4	-0.260735	0.113861	-0.210896	0.203738	0.000396153	0.998117	-0.16681	0.316839
CKM|P06732	-0.383138	0.0175811	-0.399819	0.0128815	-0.0123574	0.941301	-0.230438	0.16396
IGF1|P05019	-0.248572	0.132363	-0.174375	0.295071	0.179334	0.281335	-0.256693	0.11978
CD59|E9PR17	-0.117037	0.484069	-0.0796198	0.634666	0.0661388	0.693197	-0.100167	0.549604
CPN1|P15169	-0.497296	0.00149104	-0.517933	0.000866729	0.143011	0.391696	-0.3953	0.0140351
KRT10|P13645	0.197236	0.235255	0.149226	0.371224	-0.26217	0.111813	0.241629	0.143878
ZG16|O60844	-0.382779	0.0787022	-0.405808	0.0609502	-0.0330069	0.884065	-0.224733	0.314657
MDH1|P40925-3	0.647019	1.13573e-05	0.565048	0.000218967	-0.641559	1.42096e-05	0.720438	3.39809e-07
ROR1|Q01973	-0.25565	0.121343	-0.384289	0.0172163	0.265688	0.106913	-0.295555	0.0716169
SLPI|P03973	-0.314001	0.0548775	-0.489322	0.00182249	0.0805365	0.63076	-0.249131	0.131466
ATP6AP1|Q15904	-0.0625949	0.708897	0.0362058	0.829142	0.338679	0.0375321	-0.205231	0.21643
SERPINI1|Q99574	-0.0256526	0.878496	0.00531564	0.974733	0.210065	0.205566	-0.114253	0.494598
TGFBR3|Q03167	0.0650469	0.698021	0.052321	0.755065	0.066381	0.692129	-0.00644316	0.969375
LAMA3|A0A087WV15	0.00649284	0.969139	-0.121326	0.468082	0.0273336	0.870599	-0.00944686	0.955111
KLK13|Q9UKR3	-0.11817	0.600448	-0.218659	0.328255	0.177712	0.428817	-0.172772	0.441964
HGFAC|D6RAR4	-0.406519	0.0113197	-0.476048	0.00251906	0.107845	0.519267	-0.324993	0.0464938
CSF1R|P07333	0.0612189	0.715026	-0.0622605	0.710385	-0.166457	0.31788	0.118824	0.477373
ATP1A2|P50993	-0.162966	0.328279	-0.109478	0.512922	-0.251838	0.12719	0.0294422	0.860711
SNAP91|O60641	-0.142911	0.392031	-0.24371	0.140352	-0.158309	0.342474	-0.0180218	0.914479
S100A8|P05109	-0.0838476	0.616731	-0.0740735	0.658508	0.0673584	0.687823	-0.0983704	0.556823
HPR|P00739-2	-0.344543	0.062251	-0.303783	0.102676	-0.14664	0.439377	-0.186419	0.32396
HN1|Q9UK76-2	0.584808	0.000550059	0.454665	0.0101792	-0.423065	0.0177258	0.560073	0.00105109
SSC5D|A1L4H1	0.15238	0.361082	0.0641333	0.702067	0.135157	0.418485	0.0354109	0.832839
DNAH5|Q8TE73	-0.268974	0.102484	-0.342843	0.0351037	0.0512603	0.759882	-0.203049	0.221461
CGREF1|Q99674-5	0.193362	0.244764	0.182239	0.273486	0.177662	0.285919	0.0455859	0.785803
WBSCR17|Q6IS24	0.239732	0.147148	0.243594	0.140546	0.0512715	0.759832	0.125702	0.45206
ART3|Q13508	-0.0638844	0.70317	0.0537934	0.748393	0.351332	0.03055	-0.209158	0.207576
IDI1|Q13907-2	0.275827	0.0936974	0.377255	0.0195493	-0.436217	0.00618467	0.388851	0.0158317
FAS|P25445	0.315522	0.0894235	0.214609	0.254767	-0.19435	0.303423	0.301897	0.104935
KRT1|P04264	0.102121	0.541807	0.163604	0.326362	-0.105802	0.527258	0.103956	0.534528
RPL4|P36578	-0.232147	0.28647	-0.311645	0.147733	0.17598	0.421858	-0.244937	0.259982
LRIG2|O94898	-0.0157621	0.92517	-0.0078763	0.962568	0.294066	0.073125	-0.147552	0.376673
TCP1|P17987	-0.375088	0.0411122	-0.426408	0.0187872	0.207931	0.270202	-0.326648	0.0781047
GALNT18|Q6P9A2	0.0960202	0.566331	0.205115	0.216695	0.0991168	0.553819	0.00592766	0.971824
LTBP3|Q9NS15	0.462627	0.0034501	0.442582	0.00539533	-0.312867	0.0558068	0.447996	0.004794
SPP1|P10451-5	0.179237	0.281601	0.135373	0.417735	-0.177992	0.285012	0.186912	0.261162
SCPEP1|Q9HB40	-0.223181	0.178017	-0.360805	0.0260535	0.187243	0.260303	-0.232456	0.160197
RPLP1|P05386	-0.258123	0.234376	-0.26677	0.218514	0.195589	0.371116	-0.326315	0.128604
IL18|Q14116	-0.29848	0.0687232	-0.2012	0.225787	-0.12835	0.442511	-0.127992	0.443799
TSPAN4|J3KQ42	-0.208503	0.351765	-0.374431	0.0860128	0.0927527	0.681409	-0.169842	0.449864
TENM4|Q6N022	0.0819371	0.71014	-0.0215116	0.92239	0.0752973	0.732757	0.00107236	0.996125
COL11A1|P12107-2	-0.0313308	0.851872	-0.247332	0.134368	0.0411851	0.806065	-0.0354614	0.832604
SPTA1|A0A087WZE4	-0.122851	0.585989	-0.211839	0.343936	-0.137362	0.54214	-0.00155817	0.994509
C6orf120|Q7Z4R8	0.0648232	0.699011	0.244939	0.138301	0.0263048	0.875431	0.0362551	0.828913
SLC1A2|P43004	0.42118	0.00845453	0.438718	0.00586339	-0.27619	0.0932494	0.419709	0.00871065
REEP2|Q9BRK0-2	0.463299	0.00992621	0.470901	0.00862858	-0.330807	0.0741693	0.464324	0.00974229
L1CAM|P32004	0.419852	0.00868544	0.57308	0.000169574	-0.386551	0.0165173	0.444392	0.00518744
SCN3B|Q9NY72	0.42179	0.0083502	0.387735	0.0161614	-0.0772753	0.644702	0.306609	0.0611646
AQP4|P55087	0.424851	0.00784314	0.440266	0.00567178	-0.540682	0.00045743	0.537763	0.000497792
ACYP2|P14621	0.383017	0.0176199	0.177559	0.286205	-0.252031	0.126888	0.354325	0.029065
LGMN|Q99538	-0.346267	0.0332045	-0.36932	0.0224934	-0.0466171	0.781075	-0.19832	0.232639
ST8SIA4|Q92187	-0.118433	0.478833	-0.260329	0.114446	0.11146	0.505275	-0.127878	0.444205
RPS18|P62269	-0.183728	0.331116	-0.274387	0.14228	-0.055032	0.772709	-0.0956442	0.615133
HLA-DPB1|P04440	0.143905	0.388711	-0.0650957	0.697806	-0.173745	0.296846	0.18575	0.264192
HIST1H1B|P16401	-0.476784	0.0214338	-0.43075	0.0401778	0.37331	0.0793348	-0.490958	0.0173673
CHSY3|Q70JA7	-0.132481	0.427842	0.0153064	0.927327	0.229168	0.16636	-0.181755	0.274782
MTCH1|H0Y8C3	0.0548264	0.808525	-0.022498	0.920839	-0.146862	0.514282	0.105335	0.640839
CSRP1|P21291	-0.07367	0.660256	0.106375	0.525008	-0.0728545	0.663794	-0.0190306	0.909711
OGFOD3|Q6PK18-2	-0.326603	0.128247	-0.396921	0.0607524	0.52538	0.0100403	-0.456287	0.0286375
THBS3|P49746	-0.486162	0.0186666	-0.529572	0.0093561	0.165016	0.451789	-0.361299	0.0902904
TUFM|P49411	-0.0639916	0.702695	-0.0966716	0.563688	-0.0941185	0.574079	0.00687279	0.967334
ENTPD4|Q9Y227	0.0116497	0.944658	0.208627	0.208758	0.190334	0.252374	-0.077122	0.64536
GLUD1|P00367	-0.447688	0.00482653	-0.459934	0.00366942	0.00683679	0.967505	-0.294297	0.0728901
CP|P00450	-0.528597	0.000645947	-0.581817	0.000127436	0.158491	0.341911	-0.419776	0.00869893
TPD52L2|O43399-7	0.307503	0.0603748	0.335592	0.039419	0.058572	0.726863	0.168327	0.312396
ADAMTS1|Q9UHI8	0.00396855	0.981134	-0.0237461	0.887467	0.413877	0.00979267	-0.198945	0.231141
EMILIN3|Q9NT22	0.013618	0.935326	-0.00388203	0.981546	0.0554542	0.740888	-0.0279334	0.867784
B2M|H0YL18	-0.104897	0.530814	-0.0764933	0.648063	0.243149	0.141297	-0.200147	0.228276
TNC|P24821	0.187023	0.260873	-0.107446	0.520824	-0.0521951	0.755636	0.138938	0.405462
RPL27|K7ELC7	-0.15569	0.35062	-0.08816	0.598661	-0.0575929	0.731258	-0.0698833	0.676745
SSPN|Q14714	0.63764	0.00106408	0.748633	3.97334e-05	-0.462683	0.0262083	0.624646	0.00144117
CLEC11A|Q9Y240	-0.0521266	0.755947	-0.0743871	0.65715	0.250445	0.129378	-0.16111	0.333893
LYPD1|Q8N2G4-2	0.0175907	0.92517	0.0453786	0.808471	0.144596	0.4377	-0.0499148	0.789732
ESD|P10768	-0.0524006	0.754704	-0.0373405	0.82387	-0.18323	0.270842	0.0630797	0.706742
C3|P01024	-0.527465	0.000666733	-0.492361	0.00168923	0.10193	0.542566	-0.391006	0.0152108
ATP2B2|Q01814	-0.193122	0.245361	-0.10563	0.527931	-0.0208596	0.901074	-0.106202	0.525686
LBP|P18428	-0.316219	0.0530952	-0.380883	0.0183151	0.0951448	0.569892	-0.259861	0.115122
LRRN1|Q6UXK5	0.112757	0.500299	0.153967	0.356044	0.255004	0.12232	-0.0487022	0.771538
HPCAL1|P37235	0.17912	0.343595	0.301829	0.105018	-0.141716	0.455057	0.17633	0.351289
CFI|E7ETH0	-0.453298	0.00426221	-0.491658	0.00171926	0.158582	0.341631	-0.375683	0.0201057
KRT6B|P04259	0.114615	0.493221	0.101505	0.544258	-0.162164	0.330697	0.132546	0.427614
KRT6A|P02538	0.126075	0.450707	0.129088	0.439871	-0.110567	0.508712	0.119757	0.473896
PCSK9|Q8NBP7	-0.297227	0.0699513	-0.287872	0.0796711	0.349993	0.0312339	-0.362806	0.0251775
COL2A1|P02458	0.0333091	0.842633	-0.0673099	0.688036	0.137194	0.411438	-0.0524397	0.754526
PON2|Q15165	-0.105172	0.624777	-0.129669	0.545914	0.0539346	0.802354	-0.0956442	0.656633
KPRP|Q5T749	0.0219698	0.895837	-0.0393423	0.814588	-0.0491549	0.769472	0.0265757	0.874158
YBX1|H0Y449	0.234506	0.204151	0.145597	0.4345	-0.099353	0.594892	0.208546	0.260227
LUM|P51884	-0.575916	0.000154694	-0.601065	6.59321e-05	0.311399	0.057029	-0.520047	0.00081828
MAN1A2|O60476	0.115379	0.490323	0.445912	0.00501822	-0.130925	0.433336	0.138358	0.407445
SYT7|F5H126	0.0594362	0.722992	0.20261	0.222482	-0.122654	0.463187	0.0952286	0.56955
SPINK5|Q9NQ38-3	-0.357611	0.0275042	-0.423958	0.00798828	0.240499	0.14582	-0.343856	0.0345329
BCAN|Q96GW7	0.279738	0.0889502	0.335405	0.0395363	-0.288109	0.0794123	0.313105	0.0556107
CDH22|Q9UJ99	0.231383	0.162189	0.324499	0.0468471	0.0230002	0.89098	0.144773	0.385826
TNFRSF11B|O00300	0.160322	0.336292	-0.0190116	0.9098	-0.253896	0.124009	0.22593	0.172594
GNAO1|P09471-2	-0.212204	0.200883	-0.152583	0.360436	-0.103877	0.534841	-0.0828155	0.62109
NUDC|Q9Y266	0.60733	5.27135e-05	0.654147	8.41992e-06	-0.359687	0.026554	0.554833	0.000300267
CDHR5|Q9HBB8	-0.329579	0.0433169	-0.397601	0.0134372	0.205053	0.216839	-0.311618	0.0568455
CD177|A0A087WVM2	-0.245835	0.136819	-0.414569	0.00965862	0.0955673	0.568172	-0.207437	0.211425
PDIA3|H7BZJ3	-0.205865	0.275097	-0.18453	0.328974	-0.0595932	0.754422	-0.129507	0.495189
GALNT5|Q7Z7M9	-0.199569	0.361265	-0.141826	0.518591	0.27373	0.20628	-0.21426	0.326239
CTGF|P29279	0.283298	0.0847909	0.163628	0.32629	0.0778049	0.642429	0.140155	0.40132
JAM3|Q9BX67	0.111762	0.504112	0.0540503	0.74723	0.0366133	0.827248	0.0557891	0.739377
GLA|P06280	-0.0900907	0.590646	-0.241939	0.143349	0.243209	0.141196	-0.171772	0.302452
RNF13|O43567	0.328947	0.0437437	0.320668	0.0496602	-0.255635	0.121366	0.331532	0.0420184
CARTPT|Q16568	0.100004	0.550259	0.14888	0.372348	0.232631	0.159874	-0.0472489	0.778182
NEFL|P07196	0.488761	0.00184806	0.430642	0.00695593	-0.561333	0.000245903	0.583157	0.000121882
ATP6V1E1|P36543	0.195468	0.239562	0.0667988	0.690287	-0.213477	0.198132	0.230201	0.164406
GCHFR|P30047	-0.0527286	0.756605	-0.0612015	0.718971	-0.102915	0.544425	0.0306952	0.856881
TRHDE|Q9UKU6	-0.067606	0.686734	0.107148	0.521986	-0.0311288	0.852817	-0.0381103	0.820297
ANXA4|P09525	-0.127987	0.443815	-0.0588138	0.72578	-0.269038	0.102398	0.0559679	0.738571
LTBP1|Q14766-4	0.22169	0.181009	0.0708122	0.672686	-0.0508086	0.761937	0.151757	0.363072
B3GNT2|Q9NY97	-0.128122	0.443331	-0.125343	0.453365	0.508679	0.0011101	-0.32799	0.0443975
HLA-DRB1|P13761	0.185871	0.263873	0.287731	0.0798254	-0.307436	0.060434	0.269539	0.101736
MIA3|Q5JRA6	0.00316405	0.984958	0.0835323	0.618062	0.0207037	0.90181	-0.0173702	0.91756
SLC12A5|Q9H2X9	0.250632	0.129082	0.382258	0.0178644	0.0244707	0.884055	0.148939	0.372156
YWHAH|Q04917	0.422553	0.00822117	0.35604	0.0282415	-0.478944	0.00234986	0.507808	0.00113586
PRG4|Q92954-3	-0.25624	0.120457	-0.306062	0.0616518	0.0167201	0.920635	-0.183835	0.269235
SPTB|P11277-2	-0.294614	0.114013	-0.0487786	0.797973	0.0241134	0.899352	-0.187665	0.320677
OSTN|P61366	-0.221071	0.240395	-0.189584	0.315663	0.475274	0.00794931	-0.35827	0.0518921
CTSC|P53634	-0.443722	0.00526354	-0.482059	0.00217905	0.0964542	0.56457	-0.336472	0.0388739
IL1R1|P14778	-0.0760218	0.730278	-0.0924609	0.674778	0.311801	0.147519	-0.211119	0.33355
MYO6|E7EW20	0.254724	0.174328	0.255789	0.172471	-0.0532869	0.779737	0.185424	0.326594
PKM|P14618-2	0.834625	7.42598e-11	0.691859	1.50348e-06	-0.751026	5.58096e-08	0.888364	9.98092e-14
NUDT3|O95989	0.67835	2.86787e-06	0.694263	1.33542e-06	-0.562364	0.000238144	0.701295	9.37876e-07
GAP43|P17677-2	0.824879	1.91197e-10	0.657179	7.39574e-06	-0.501476	0.00133953	0.774717	1.14219e-08
LRG1|P02750	-0.4358	0.00623972	-0.42048	0.00857557	0.0395029	0.813845	-0.298935	0.0682821
THOP1|P52888	0.319135	0.0508229	0.293534	0.0736708	-0.475265	0.00256659	0.433838	0.00650427
JAM2|P57087-3	-0.0118326	0.94379	0.188558	0.256909	0.0805654	0.630636	-0.0492803	0.7689
SLC9A3R1|O14745	0.0387181	0.81748	0.0044751	0.978727	-0.190769	0.251269	0.109601	0.512447
ACVR2B|Q13705	0.281842	0.0864732	0.30359	0.063891	0.00181106	0.99139	0.18173	0.274849
C4BPB|P20851	-0.247353	0.134334	-0.206585	0.213349	-0.152206	0.361637	-0.0923298	0.58141
GP5|P40197	-0.617674	0.00168673	-0.740606	5.31574e-05	0.496639	0.0159244	-0.573421	0.00422964
SOD1|P00441	0.492944	0.00166466	0.395822	0.0138975	-0.407871	0.0110248	0.517223	0.000883567
ITGA7|Q13683	0.132077	0.429265	0.21234	0.200586	-0.242588	0.142245	0.194826	0.241141
RDX|P35241-5	0.545506	0.00039712	0.542579	0.000432808	-0.448581	0.00473258	0.565747	0.000214206
REG3A|Q06141	-0.208127	0.209875	-0.206276	0.214049	0.103558	0.536104	-0.189557	0.254351
CACNA2D1|P54289-4	-0.305994	0.0617125	-0.427919	0.00736171	0.112284	0.502113	-0.248372	0.132685
FXYD1|K7EQG4	-0.224855	0.314387	-0.191018	0.394471	-0.198802	0.375114	-0.0283686	0.900272
SPOCK3|Q9BQ16	0.236546	0.152763	0.115354	0.490417	0.308806	0.0592387	0.0035184	0.983274
LILRB4|A0A0A0MS20	0.264282	0.108852	0.194745	0.241339	0.00152075	0.99277	0.170872	0.305031
EGFR|P00533	-0.137236	0.411294	0.0451161	0.78796	0.0453342	0.786959	-0.102789	0.539152
ADPGK|Q9BRR6	-0.157697	0.47237	-0.20691	0.3435	0.335044	0.118107	-0.205518	0.346828
UBQLN2|Q9UHD9	0.505564	0.00120466	0.614827	4.00783e-05	-0.200891	0.226515	0.421844	0.00834098
THBS4|P35443	-0.00494098	0.976513	-0.167339	0.315286	0.260765	0.113818	-0.130188	0.435952
SYT11|Q9BT88	-0.15667	0.34756	-0.141407	0.397086	0.0160844	0.923644	-0.116926	0.484486
AKAP5|P24588	0.316544	0.0883339	0.304305	0.102056	0.171049	0.366129	0.112039	0.55556
GLUL|P15104	-0.262743	0.111004	-0.150573	0.366874	-0.0395191	0.813769	-0.138569	0.406724
SRGN|P10124	0.0353872	0.832949	-0.171443	0.303391	-0.0892458	0.594147	0.0538385	0.748188
PRDX6|P30041	-0.398313	0.0132566	-0.183056	0.271304	-0.0616983	0.712888	-0.228597	0.167448
ANGPTL2|Q9UKU9	-0.194135	0.242845	-0.232714	0.15972	0.115464	0.490004	-0.177604	0.286081
PLEC|Q15149	0.163761	0.325891	0.053877	0.748014	-0.202722	0.222221	0.203381	0.220692
BLVRA|P53004	-0.242108	0.143061	-0.066242	0.692742	-0.135029	0.41893	-0.0858447	0.608334
ULBP2|Q9BZM5	-0.152451	0.360856	-0.217629	0.189339	0.110326	0.509642	-0.168515	0.311849
BNIP3|Q12983	0.617543	0.00027726	0.693249	2.16862e-05	-0.404781	0.0264995	0.597952	0.00048361
DPEP2|Q9H4A9	-0.286748	0.0809068	-0.339042	0.0373152	-0.12436	0.456941	-0.128021	0.443692
NFASC|O94856-8	-0.0761282	0.649635	-0.0953027	0.569249	-0.0245162	0.883842	-0.0389261	0.816516
COL1A1|P02452	0.0206696	0.90197	-0.227773	0.169027	0.0608995	0.716451	-0.020257	0.903918
FN3KRP|Q9HA64	0.212888	0.258689	0.142746	0.451752	0.0364388	0.848396	0.120709	0.525177
COL6A3|P12111	-0.371815	0.0215304	-0.499484	0.00140994	0.397787	0.0133898	-0.428879	0.00721637
GAS1|P54826	-0.179202	0.281696	-0.193408	0.244648	0.0419791	0.8024	-0.139295	0.404245
SYT2|Q8N9I0	0.082858	0.62091	0.23969	0.147222	-0.35905	0.0268423	0.216943	0.190773
LYNX1|Q9BZG9	0.160831	0.334742	0.163275	0.327349	0.144074	0.38815	0.0175784	0.916575
MBL2|P11226	-0.248983	0.131704	-0.246876	0.135111	0.0311972	0.852497	-0.181129	0.276469
PAFAH1B2|P68402	-0.397184	0.0297562	-0.223129	0.235934	-0.0925943	0.626501	-0.205981	0.27482
NDUFV2|E7EPT4	0.101394	0.58731	0.160539	0.388287	-0.130733	0.483306	0.111554	0.550207
HMGN2|P05204	-0.00781728	0.966709	0.200827	0.278678	-0.168311	0.36542	0.106548	0.568351
C1S|C9IZP8	-0.0627498	0.776077	0.008513	0.969249	-0.160557	0.464271	0.0257508	0.907155
ASRGL1|Q7L266	0.479507	0.00231814	0.592178	8.98451e-05	-0.495712	0.00155229	0.548566	0.000362644
CDV3|Q9UKY7	0.483793	0.00208878	0.414527	0.00966675	-0.48288	0.00213592	0.543029	0.000427137
PROC|P04070-2	-0.106852	0.523143	-0.215101	0.194659	0.343008	0.03501	-0.238408	0.149462
SUCO|Q9UBS9	0.137777	0.409434	0.200709	0.226944	0.121978	0.465674	0.021233	0.899312
VWA1|Q6PCB0	-0.0859988	0.607689	0.0558497	0.739104	0.19491	0.240933	-0.147324	0.37742
PTPRD|P23468-2	0.408881	0.0108088	0.343575	0.03469	0.103643	0.535766	0.212788	0.199618
TPP1|O14773	-0.266161	0.106267	-0.389382	0.0156767	0.00828367	0.960633	-0.178475	0.283686
RPL10|P27635	-0.273432	0.218219	-0.184489	0.411128	0.0295925	0.895991	-0.188132	0.401787
VSTM2A|F8W8J5	0.280325	0.0882532	0.310088	0.0581382	0.127643	0.445052	0.116606	0.48569
FGL2|Q14314	-0.382722	0.0177145	-0.611019	4.61036e-05	0.348501	0.032011	-0.405728	0.0114951
ENPP5|Q9UJA9	0.205236	0.216419	0.183627	0.269786	-0.135019	0.418963	0.207279	0.211781
IL1R2|P27930	-0.293717	0.0734824	-0.324417	0.0469064	-0.125314	0.453468	-0.126699	0.448451
C11orf54|Q9H0W9	-0.266931	0.105221	-0.217281	0.190066	-0.0678676	0.685583	-0.140198	0.401174
DCC|P43146	-0.0543635	0.745814	-0.0882127	0.598441	0.292614	0.0746204	-0.181959	0.274237
DYNC1LI2|O43237	0.318392	0.1387	0.245919	0.258015	-0.383634	0.0707455	0.417929	0.047207
KREMEN1|Q96MU8-2	-0.214137	0.196715	-0.277594	0.0915288	0.0965755	0.564078	-0.182719	0.272202
ACTR1A|P61163	-0.179593	0.28063	-0.105626	0.527949	-0.101563	0.544026	-0.060777	0.716997
GPR116|Q8IZF2	0.0398875	0.812064	-0.0207591	0.901548	0.231181	0.162567	-0.0810173	0.628715
CLIC4|Q9Y696	0.0724289	0.665643	0.0203435	0.90351	0.103041	0.538151	-0.0108709	0.948352
AEBP1|Q8IUX7	-0.140481	0.400216	-0.374616	0.0204904	0.306697	0.0610866	-0.240441	0.145919
FGA|P02671	-0.303198	0.064252	-0.265965	0.106533	-0.0979629	0.558466	-0.162548	0.329536
ENSA|Q5T5H1	0.788591	4.11764e-09	0.615069	3.97205e-05	-0.408733	0.0108403	0.703256	8.48325e-07
GSTM3|P21266	-0.406226	0.0113844	-0.278795	0.0900769	-0.110074	0.510616	-0.203855	0.219593
PSMA5|P28066	0.0421434	0.801642	0.102779	0.539191	-0.46809	0.00304012	0.250761	0.128879
APOC4-APOC2|K7ER74	-0.551505	0.000332078	-0.542299	0.000436362	0.260418	0.114317	-0.479181	0.00233647
HLA-B|P10319	-0.150333	0.367646	-0.0915026	0.584814	-0.0245907	0.883491	-0.0819842	0.62461
CD320|Q9NPF0	-0.0741411	0.658215	0.0167263	0.920606	0.101208	0.545444	-0.0918867	0.583233
GFRA3|O60609	0.101715	0.543422	0.00457667	0.978244	0.0490856	0.769788	0.0360166	0.830021
NT5C|Q8TCD5	-0.178454	0.283743	-0.0547157	0.744222	-0.171965	0.301899	-0.0219707	0.895833
SDCBP|G5EA09	-0.317455	0.0521226	-0.445704	0.00504107	0.175571	0.291719	-0.279354	0.0894082
SUMF1|Q8NBK3	0.0320851	0.848347	-0.157721	0.344293	0.00721233	0.965721	0.00982954	0.953294
KLK11|Q9UBX7-3	-0.214849	0.195194	-0.239255	0.147979	-0.166238	0.318526	-0.0542168	0.746477
PAPPA2|Q9BXP8	-0.308315	0.0596647	-0.229084	0.166519	0.368212	0.0229322	-0.386807	0.01644
SDC1|P18827	-0.0825898	0.622045	-0.169345	0.309436	-0.0155789	0.926037	-0.0515025	0.758782
CD58|P19256	-0.0710705	0.671559	-0.222162	0.18006	0.0156945	0.925489	-0.0500998	0.765164
PTPRU|Q92729	-0.151066	0.365286	0.00320971	0.984741	-0.127914	0.444075	-0.0240137	0.886206
GART|P22102	0.197697	0.295008	0.275147	0.141134	-0.55928	0.00131355	0.390736	0.0327683
HSPA2|P54652	0.180123	0.279189	0.0554695	0.740819	0.112187	0.502484	0.0602599	0.719307
COX5A|H3BNX8	-0.130307	0.484745	-0.109889	0.556209	-0.0805101	0.666803	-0.0744278	0.690689
OLA1|J3KQ32	-0.221268	0.181863	-0.139862	0.402314	-0.0859769	0.60778	-0.0939661	0.574702
MASP2|O00187	-0.530082	0.00061956	-0.404505	0.0117712	0.0877277	0.600462	-0.391893	0.0149615
SEMA4A|Q9H3S1	0.0676297	0.686629	-0.0354679	0.832574	0.09805	0.558115	-0.0140877	0.9331
TXN2|Q99757	0.407569	0.0110901	0.3834	0.0174975	-0.26614	0.106294	0.384597	0.0171196
LMNB1|P20700	-0.491374	0.00582418	-0.504668	0.00445427	0.408862	0.0248743	-0.508334	0.00412897
MUCL1|Q96DR8	0.0416046	0.804128	0.0431873	0.796831	-0.218651	0.187218	0.128725	0.441171
NEDD8-MDP1|E9PL57	0.797161	2.10943e-09	0.721812	3.1493e-07	-0.526273	0.000689255	0.764968	2.24343e-08
IL1RAPL1|Q9NZN1	0.0568567	0.734569	0.0268013	0.873099	0.113802	0.496312	-0.0127422	0.939477
PLXNB1|O43157	0.260035	0.11487	0.228616	0.167412	0.0447135	0.789809	0.144312	0.387356
ATP1B3|P54709	-0.344081	0.0344067	-0.373137	0.0210344	0.0676576	0.686507	-0.252115	0.126759
MYH3|P11055	0.0308553	0.869122	0.0373711	0.8418	-0.0090644	0.961401	0.0776624	0.677948
LRFN5|Q96NI6	-0.128164	0.560036	-0.0549926	0.803194	-0.0255369	0.907922	-0.0706712	0.748644
SCLT1|Q96NL6	0.0218788	0.896266	0.0732765	0.661962	0.152829	0.359651	-0.0585373	0.727019
CAPN2|P17655	-0.11221	0.61023	-0.282233	0.19197	0.49288	0.0168677	-0.222776	0.30691
0|F8W031	-0.162213	0.330547	-0.214803	0.195293	0.242737	0.141994	-0.225544	0.17335
IFNAR2|P48551	-0.199704	0.22933	-0.0912499	0.585856	0.303038	0.0643991	-0.288103	0.0794195
CDH8|P55286	0.33332	0.0408572	0.351984	0.0302213	-0.0257611	0.877986	0.237779	0.150572
HBB|P68871	-0.25595	0.120891	-0.132186	0.428878	-0.060961	0.716176	-0.143973	0.388485
SCG5|P05408-2	0.0715473	0.66948	0.00291607	0.986137	0.252825	0.125657	-0.081753	0.62559
IGHA2|A0A075B6N7	-0.303359	0.0641029	-0.394506	0.0142465	-0.0842957	0.614843	-0.148889	0.372318
CHST11|Q9NPF2	0.131788	0.430282	0.0754761	0.652446	0.188364	0.257407	-0.0111306	0.94712
SLC8A2|Q9UPR5	0.213637	0.197786	0.314459	0.0545061	-0.261438	0.112855	0.260202	0.114628
ZP2|Q05996	-0.412982	0.00996844	-0.321927	0.0487215	0.339678	0.036937	-0.427379	0.00744457
ACYP1|G3V2U7	0.283396	0.0846793	0.306065	0.0616486	-0.317455	0.0521223	0.328233	0.0442305
SELM|Q8WWX9	-0.250798	0.128821	-0.0527233	0.75324	0.10068	0.547554	-0.206208	0.214204
RPL23|P62829	-0.195759	0.370693	-0.18393	0.400848	0.117525	0.593304	-0.214816	0.324955
EPHA10|Q5JZY3-2	-0.0372574	0.869252	-0.0295017	0.896309	0.341929	0.11934	-0.21305	0.341122
IGDCC4|Q8TDY8	0.249896	0.182919	0.218649	0.245717	-0.0878119	0.644496	0.183725	0.331125
UQCRFS1|P47985	-0.290081	0.119951	-0.318443	0.0863376	0.0363593	0.848722	-0.189996	0.314593
SLITRK1|Q96PX8	0.215532	0.193744	0.25116	0.128251	0.282121	0.0861498	0.00965194	0.954137
FAM3A|D3DWX8	0.0130145	0.938186	0.160977	0.334297	0.119892	0.473392	-0.0547008	0.744289
SEMA3C|Q99985	-0.384255	0.0172268	-0.4056	0.0115239	0.14688	0.378875	-0.320961	0.0494407
CAMK2A|Q9UQM7	0.421271	0.00843887	0.417685	0.009074	-0.41503	0.00957008	0.46668	0.00314165
ADAMTS8|Q9UP79	0.136684	0.413196	0.0310464	0.853202	0.162026	0.331115	-0.00450411	0.978589
CTSL|P07711	-0.253112	0.125213	-0.344832	0.0339898	-0.0117784	0.944047	-0.166969	0.316372
0|P01717	-0.23788	0.150393	-0.280432	0.0881269	-0.0816794	0.625903	-0.104728	0.531484
HS6ST2|Q96MM7-4	0.178941	0.28241	0.272032	0.0984893	0.0941781	0.573835	0.0807988	0.629643
CDH20|Q9HBT6	0.547263	0.000376982	0.489588	0.00181046	-0.315372	0.0537707	0.500229	0.00138325
KLK6|Q92876	0.279399	0.0893542	0.238939	0.148532	0.0818181	0.625314	0.149742	0.369553
MANEAL|Q5VSG8	0.037056	0.825191	0.123872	0.458723	0.102803	0.539094	-0.0369929	0.825484
RPN2|P04844	-0.299904	0.067349	-0.310274	0.0579796	0.351716	0.0303559	-0.363654	0.024814
CNTNAP4|E9PDN6	0.00229504	0.989089	0.109649	0.512261	0.143342	0.390591	-0.0703174	0.674846
TNFRSF19|Q9NS68	-0.158375	0.342272	-0.0838839	0.616579	0.108919	0.515088	-0.167123	0.315921
LY96|Q9Y6Y9	-0.173036	0.298853	-0.207114	0.212152	0.491982	0.00170537	-0.339179	0.0372334
P4HB|P07237	-0.354496	0.0289821	-0.310029	0.0581883	0.219524	0.18542	-0.327981	0.0444031
NRXN2|Q9P2S2-2	0.202628	0.353799	0.281053	0.193914	0.212269	0.330863	0.00422326	0.984742
B3GALNT1|O75752	0.341275	0.0360023	0.325331	0.0462534	0.0874416	0.601655	0.177676	0.285882
AKR1A1|P14550	0.252484	0.126185	0.236657	0.152564	-0.523608	0.000742092	0.414192	0.00973148
PCOLCE|Q15113	-0.0779827	0.641667	-0.0546208	0.744651	0.140329	0.400728	-0.129211	0.439432
C1QTNF4|Q9BXJ3	-0.109142	0.514226	-0.0893972	0.593519	0.232606	0.159919	-0.183814	0.269289
HAVCR2|Q8TDQ0	0.0422993	0.800923	0.114238	0.494654	-0.00373022	0.982267	0.0208748	0.901002
IGSF1|Q8N6C5-4	-0.275906	0.0936006	-0.515693	0.000920822	0.438418	0.00590118	-0.383588	0.0174376
SLC6A11|P48066	0.279323	0.0894446	0.280025	0.0886086	-0.129108	0.439802	0.241908	0.143401
ERMN|Q8TAM6-2	0.424468	0.00790509	0.354711	0.0288782	-0.0501889	0.764758	0.295951	0.0712193
PHB2|Q99623	0.159489	0.338841	0.200278	0.227965	0.0641986	0.701777	0.0737807	0.659776
CFL1|E9PK25	-0.214792	0.195316	-0.0725591	0.665077	-0.267946	0.103854	-0.0056421	0.973181
TMEM25|E9PKP3	0.257098	0.119177	0.308576	0.059438	0.0427769	0.798721	0.130017	0.436559
VWA7|Q9Y334	0.00241541	0.988517	-0.114623	0.493192	0.382668	0.0177318	-0.186875	0.261258
LAMB2|P55268	-0.174857	0.293718	-0.343687	0.0346274	-0.0324029	0.846863	-0.105541	0.528281
C16orf89|Q6UX73	-0.245447	0.137458	-0.293492	0.0737135	0.507691	0.00113934	-0.400692	0.0126681
FAM174A|Q8TBP5	0.0100078	0.952448	0.208565	0.208897	0.0603966	0.718696	-0.0228669	0.891608
C10orf128|Q5T292-2	-0.136463	0.472108	-0.130722	0.491117	0.147041	0.438112	-0.16564	0.381703
CALB2|P22676	0.585079	0.000114301	0.759003	3.33788e-08	-0.472738	0.00272541	0.605496	5.63102e-05
IGFBP3|P17936-2	-0.190642	0.251593	-0.0757463	0.65128	-0.0777108	0.642833	-0.103952	0.534544
HCRT|O43612	-0.0419815	0.802389	-0.210747	0.204064	0.0656487	0.695361	-0.0395107	0.813808
TMOD2|Q9NZR1	-0.0106159	0.955599	-0.0774147	0.684293	-0.0636653	0.738205	0.0242425	0.898815
EPHB4|P54760	0.0876336	0.600854	0.0767525	0.646948	0.0737046	0.660106	0.0135491	0.935652
PLXDC2|Q6UX71	0.230861	0.163165	0.272349	0.0980816	-0.188457	0.257167	0.242344	0.142659
SEMA4G|Q9NTN9-2	-0.0836258	0.711388	-0.0263558	0.907317	0.0586527	0.795427	-0.0689741	0.760369
GJC2|Q5T442	-0.0966182	0.611521	0.064202	0.736075	-0.0645643	0.734639	-0.0447556	0.814335
LGALS8|O00214-2	0.12794	0.560728	0.310456	0.149366	-0.412246	0.0506135	0.274368	0.205182
GRP|P07492	0.0130352	0.938088	0.161126	0.333842	-0.176729	0.288499	0.0914228	0.585143
DNAJB2|P25686	0.589134	9.96837e-05	0.573685	0.000166296	-0.438361	0.00590833	0.581064	0.000130652
CACNA2D1|P54289-2	0.2767	0.0926209	0.291157	0.0761455	0.1411	0.398121	0.115334	0.490492
TNFRSF11A|Q9Y6Q6	0.0520869	0.81341	0.0968531	0.660209	-0.247798	0.25428	0.112125	0.610504
GDF15|Q99988	0.264107	0.15109	0.206251	0.265629	-0.0929963	0.618777	0.218679	0.237249
TAGLN|Q01995	0.187094	0.260687	0.150952	0.365654	0.172308	0.300922	0.0309291	0.853751
PFAS|O15067	-0.536696	0.0100172	-0.404555	0.0618293	-0.0324059	0.886162	-0.330181	0.133422
MAP6|Q96JE9	0.197354	0.355301	0.106931	0.618966	-0.271442	0.199474	0.256023	0.227221
CADM2|Q8N3J6-3	0.24748	0.134128	0.301928	0.0654325	0.201584	0.224885	0.0734791	0.661083
ADAM23|E7EWD3	0.421974	0.00831885	0.48619	0.00196942	-0.214291	0.196386	0.368669	0.0227502
ST8SIA3|O43173	0.188486	0.257094	0.246726	0.135357	-0.0156717	0.925598	0.122816	0.462591
SEMA4C|Q9C0C4	-0.0076126	0.96382	0.101191	0.545509	0.0250494	0.881333	-0.0219659	0.895855
ABCA2|A0A087WXK5	-0.264097	0.109108	-0.130254	0.435717	0.261252	0.11312	-0.297228	0.0699499
SERBP1|Q8NC51	0.333664	0.040637	0.26328	0.110249	-0.164235	0.324475	0.290485	0.0768568
NOMO3|J3KN36	-0.277281	0.0919102	-0.0788805	0.637824	0.215207	0.194433	-0.290247	0.0771095
REXO2|Q9Y3B8	-0.00590174	0.971948	0.204013	0.219228	-0.0766633	0.647332	0.024923	0.881927
MAP2K1|Q02750	0.428656	0.0366192	0.350745	0.0928729	-0.361224	0.0828698	0.450596	0.0271254
GNG12|Q9UBI6	0.0392121	0.85901	0.0313372	0.887126	-0.347203	0.104541	0.203134	0.352571
DYNC1H1|Q14204	0.264486	0.222632	0.210986	0.333862	-0.172835	0.430331	0.209539	0.337266
SHISA8|B8ZZ34	-0.189986	0.31462	-0.0849426	0.655389	-0.0109195	0.954331	-0.121827	0.521318
KRT80|Q6KB66	0.201465	0.225163	0.20898	0.207972	-0.140669	0.399577	0.192032	0.248088
PRDX5|P30044	-0.404604	0.0239651	-0.310545	0.089071	0.230615	0.211975	-0.366542	0.0425439
BMP1|P13497	-0.122052	0.465401	0.0783115	0.640259	0.0217412	0.896915	-0.0953564	0.56903
B4GALNT1|Q00973	0.225456	0.173522	0.413281	0.00990953	-0.139365	0.404006	0.208292	0.209506
C1RL|Q9NZP8	-0.568391	0.000197021	-0.504114	0.00125104	0.294094	0.0730971	-0.505877	0.00119485
ANGPTL1|O95841	0.317099	0.0524013	0.19355	0.244295	-0.154996	0.352799	0.285138	0.0827015
SERPINA7|P05543	-0.379	0.0189472	-0.391932	0.0149505	0.00118332	0.994374	-0.248627	0.132276
CD93|Q9NPY3	-0.229643	0.165459	-0.177487	0.286403	0.177089	0.287502	-0.231452	0.16206
ACO2|A2A274	-0.242863	0.14178	-0.151138	0.365055	-0.101916	0.54262	-0.102151	0.541684
MDH2|P40926	0.175335	0.29238	0.223887	0.176614	-0.467415	0.00308836	0.335985	0.0391749
PCDHAC2|Q9Y5I4	-0.0432655	0.796471	-0.0579149	0.729812	0.264956	0.107919	-0.15468	0.353792
LINGO3|P0C6S8	-0.114401	0.494034	0.0209165	0.900805	0.313027	0.0556752	-0.211559	0.202287
MYH7B|A0A087X0T3	-0.114637	0.493137	-0.209772	0.206214	0.0416563	0.803889	-0.0880926	0.598941
CYB5R3|P00387-3	-0.435742	0.00624731	-0.245505	0.137363	-0.0330243	0.843962	-0.267783	0.104073
LPHN1|O94910	-0.0750835	0.654141	-0.00748429	0.96443	0.258204	0.11754	-0.185021	0.266104
TMEM189-UBE2V1|I3L0A0	0.193997	0.243187	0.232856	0.159458	0.0155004	0.926408	0.11237	0.501781
DDX23|Q9BUQ8	-0.0473073	0.826254	0.0573812	0.789991	0.197576	0.354748	-0.127172	0.553738
ILDR2|Q71H61	-0.196457	0.298108	0.0338503	0.859054	0.199286	0.291065	-0.2245	0.232993
HSP90AB1|P08238	0.0362462	0.828954	0.0544205	0.745556	-0.250174	0.129806	0.136391	0.414207
SLITRK6|Q9H5Y7	-0.366572	0.0235951	-0.32363	0.0474737	0.375034	0.0203389	-0.413716	0.00982417
BGN|P21810	-0.0645742	0.700114	-0.21906	0.186375	-0.0827796	0.621242	-0.00819105	0.961073
CRISP3|J3KPA1	-0.281435	0.0869486	-0.439776	0.00573189	0.102535	0.540158	-0.225093	0.174233
SERINC1|Q9NRX5	-0.270853	0.211281	-0.0272579	0.901745	0.333872	0.119479	-0.31225	0.146906
CTDSPL|O15194	-0.339461	0.113039	-0.36055	0.0910086	-0.0861102	0.696043	-0.161062	0.462848
APOF|Q13790	-0.512239	0.00380511	-0.542464	0.00195544	0.181292	0.337678	-0.436556	0.0158685
TNN|A0A0A6YY94	0.111555	0.50491	0.101935	0.542544	0.00188424	0.991042	0.0752926	0.653238
RBP4|P02753	-0.45183	0.00440409	-0.53429	0.00054991	0.335865	0.0392494	-0.460726	0.00360373
ASPRV1|Q53RT3	0.0607585	0.788241	0.0731182	0.746416	-0.0508649	0.822138	0.0728269	0.747394
SPINK2|D6RI10	-0.101009	0.546238	-0.214974	0.194928	0.0418313	0.803082	-0.0959762	0.56651
MAP1A|E9PGC8	0.327567	0.0446885	0.347334	0.0326297	-0.301524	0.0658115	0.348654	0.0319309
CDH1|P12830	-0.317432	0.0521406	-0.413139	0.00993739	0.0413812	0.80516	-0.215834	0.193106
CRP|P02741	-0.198803	0.231481	-0.0959548	0.566597	0.0273976	0.870299	-0.156296	0.348726
C1QTNF3|Q9BXJ4-3	-0.0058224	0.972325	0.0997718	0.551189	0.094834	0.571158	-0.0541928	0.746585
RNH1|P13489	-0.150574	0.36687	-0.0778723	0.64214	-0.193604	0.244161	-0.0100521	0.952238
CNTN2|Q02246	0.0136033	0.935395	-0.0926165	0.580232	-0.013587	0.935472	0.0184958	0.912238
COL5A1|A0A087WXW9	-0.383613	0.0174296	-0.561089	0.000247773	0.221251	0.181897	-0.34884	0.0318334
SERPINA1|P01009	-0.342709	0.0351796	-0.347263	0.0326678	0.0922831	0.581602	-0.27207	0.0984402
ATP1A1|P05023	-0.0144754	0.931263	0.105978	0.526565	-0.190837	0.251097	0.0828647	0.620882
GINS3|Q9BRX5-3	0.306529	0.165292	0.37459	0.0858682	0.133336	0.554155	0.140936	0.53158
CD83|Q01151	0.247867	0.1335	0.143444	0.390249	-0.312913	0.0557692	0.301732	0.0656156
SPRR1B|P22528	0.329471	0.134309	0.310774	0.159216	-0.120478	0.593301	0.259492	0.243537
ITM2A|O43736	-0.363652	0.0806726	-0.347722	0.0959193	0.334039	0.110644	-0.391884	0.0582389
PIP|P12273	0.185579	0.264638	0.266129	0.106309	-0.229288	0.166133	0.228331	0.167956
FLG2|Q5D862	0.25572	0.121238	0.154246	0.355162	-0.109567	0.512577	0.208972	0.207989
PEPD|P12955	-0.329451	0.043403	-0.440097	0.00569243	0.0337382	0.840631	-0.231584	0.161815
LY6D|Q14210	-0.18943	0.254675	-0.261214	0.113174	0.0684443	0.683051	-0.153481	0.357582
SLC5A5|Q92911	-0.159872	0.33767	-0.302376	0.0650137	-0.0311601	0.85267	-0.0756342	0.651764
IGF1R|P08069	0.497759	0.00147354	0.470593	0.00286693	-0.203921	0.219442	0.41876	0.00887938
XYLT2|Q9H1B5	-0.197798	0.233897	-0.00257328	0.987767	0.0508535	0.761732	-0.162794	0.328796
F9|P00740	-0.553218	0.000315348	-0.600484	6.72982e-05	0.319866	0.0502659	-0.508262	0.00112235
DISP2|A7MBM2	-0.472512	0.00837292	-0.210621	0.263915	0.348634	0.0590078	-0.476873	0.00771241
CALU|O43852-3	-0.435258	0.0063118	-0.305713	0.061964	0.0815842	0.626307	-0.318537	0.0512829
FAM19A1|Q7Z5A9	0.382015	0.0179436	0.329543	0.0433412	0.0396013	0.813389	0.219805	0.184842
ADCY5|O95622	0.237096	0.276027	0.152361	0.48767	-0.0534848	0.808491	0.175311	0.423652
HMCN1|Q96RW7	-0.465285	0.00324497	-0.557444	0.000277257	0.293661	0.0735405	-0.432551	0.00668298
FZD7|O75084	0.515838	0.00987583	0.597403	0.00205292	-0.474131	0.0192482	0.538342	0.00665163
CRELD1|Q96HD1-2	0.0316934	0.850177	0.236482	0.152877	0.0593673	0.7233	-0.0175922	0.91651
CHI3L2|Q15782	-0.0936783	0.575879	-0.221201	0.182	-0.0287638	0.86389	-0.044677	0.789977
AJAP1|Q9UKB5	0.0963816	0.564864	0.123762	0.459126	0.0229124	0.891394	0.0406351	0.808607
PTPRS|Q13332-2	0.354896	0.0287887	0.347562	0.0325083	0.0988782	0.554778	0.185283	0.265414
LRP2|P98164	-0.0762091	0.649287	-0.173788	0.296726	-0.104215	0.533506	0.00713582	0.966085
RARRES2|Q99969	-0.0314746	0.8512	-0.0334319	0.84206	0.109144	0.514216	-0.0821513	0.623902
COL5A1|P20908	-0.208839	0.350971	-0.0950822	0.673829	0.114685	0.61131	-0.185363	0.408877
IGLC2|A0A075B6K9	-0.291456	0.0758305	-0.456977	0.0039241	-0.0240606	0.885986	-0.166976	0.316354
HS3ST1|O14792	-0.319384	0.0853612	-0.303432	0.103094	0.270135	0.148818	-0.329845	0.0750652
GABBR1|Q9UBS5	0.0471794	0.804467	0.286927	0.124216	-0.0803804	0.672851	0.0636452	0.738285
SKAP1|Q86WV1	0.814599	4.87832e-10	0.703677	8.30165e-07	-0.525492	0.000704377	0.776147	1.03163e-08
SERPINE2|P07093-3	0.188173	0.257898	0.218388	0.187761	-0.0287566	0.863924	0.127826	0.444395
BOC|Q9BWV1-3	-0.30736	0.0925733	-0.166744	0.369966	0.0142889	0.939187	-0.162189	0.383366
IGHM|A0A087X2C0	-0.386507	0.0165307	-0.486215	0.00196821	0.139118	0.404849	-0.319542	0.0505122
PCSK6|P29122	-0.152706	0.360043	-0.21883	0.186848	0.237492	0.151079	-0.217574	0.189453
PRRT2|Q7Z6L0-2	0.510506	0.00105774	0.536682	0.000513523	-0.209829	0.206089	0.4315	0.00683208
PLXNA1|Q9UIW2	0.0819205	0.62488	0.0782733	0.640422	0.215627	0.193542	-0.0503376	0.764081
EEF1G|P26641-2	0.228563	0.167513	0.5054	0.00120981	-0.254693	0.122793	0.266248	0.106148
CD276|Q5ZPR3	-0.122941	0.462133	-0.289699	0.077695	0.037204	0.824503	-0.0884654	0.59739
KIAA1549L|Q6ZVL6	0.277151	0.0920686	0.342307	0.0354087	0.083215	0.619401	0.133001	0.426015
DSG1|Q02413	0.229439	0.165845	0.150292	0.367779	-0.198761	0.231581	0.226936	0.170641
RIC3|Q7Z5B4	0.0492834	0.768885	0.0178717	0.915188	-0.0111342	0.947103	0.0330264	0.843952
CRISP2|P16562-2	-0.137686	0.460134	0.0496633	0.790767	-0.230692	0.211819	0.0117371	0.950033
CPB1|P15086	0.26175	0.112411	0.231529	0.161918	-0.167625	0.314449	0.237265	0.151482
ADK|P55263	-0.560025	0.00671816	-0.537267	0.0099229	0.0525851	0.81622	-0.399526	0.0654554
DSCAM|O60469	0.151889	0.362649	0.0593315	0.72346	0.117596	0.481967	0.0405422	0.809036
LAMC1|P11047	-0.0816299	0.626113	-0.0673447	0.687883	-0.28195	0.0863474	0.0840556	0.615855
RPL19|P84098	0.0818775	0.667102	0.0979499	0.606596	-0.0906804	0.633678	0.100708	0.59645
CEP85|Q6P2H3	-0.159476	0.408615	0.00748761	0.96925	-0.0353462	0.85556	-0.0795556	0.68164
MAT2A|P31153	0.236797	0.152316	0.207426	0.21145	-0.392961	0.0146657	0.338953	0.0373683
HHIP|Q96QV1	0.22524	0.223119	0.315344	0.0839866	0.0606933	0.745682	0.137879	0.459499
CLEC3B|P05452	-0.108898	0.515169	-0.146465	0.380239	0.395279	0.0140405	-0.274472	0.0953872
CDSN|G8JLG2	0.129119	0.43976	0.106558	0.524291	-0.196481	0.237088	0.165486	0.320751
APOA2|V9GYM3	-0.466538	0.00315205	-0.580093	0.00013491	0.261239	0.113139	-0.426292	0.0076138
BSN|Q9UPA5	0.82969	1.44501e-08	0.830307	1.37899e-08	-0.58069	0.000767104	0.810401	5.71557e-08
PDCD5|O14737-2	0.677174	3.02886e-06	0.638941	1.57971e-05	-0.533312	0.000565446	0.687662	1.8443e-06
A1BG|P04217	-0.420476	0.00857633	-0.547679	0.000372344	0.0806703	0.63019	-0.321464	0.0490651
GYG1|P46976	-0.352691	0.0298683	-0.232673	0.159796	0.298131	0.0690638	-0.37634	0.0198714
RAP1B|P61224	-0.530604	0.000610511	-0.402675	0.0121947	0.126611	0.448771	-0.39241	0.0148177
DLL1|O00548	0.512788	0.00376138	0.519919	0.00323133	-0.133263	0.482657	0.402856	0.027296
MASP1|P48740-2	-0.13926	0.404362	-0.279958	0.0886878	0.078355	0.640072	-0.11834	0.479181
MT1F|P04733	0.0849483	0.655367	0.120983	0.524228	0.0929868	0.625033	0.00616417	0.97421
GALNT1|Q10472	-0.156809	0.347126	-0.0598131	0.721305	0.393699	0.0144641	-0.30454	0.0630228
OAF|Q86UD1	-0.0793451	0.635839	-0.152341	0.361207	0.373919	0.0207453	-0.241146	0.144705
UST|Q9Y2C2	-0.0772088	0.68509	0.0799715	0.674424	0.0407804	0.830577	-0.0647303	0.733982
SIGLEC14|Q08ET2	0.187032	0.26085	0.23278	0.159598	-0.340045	0.0367205	0.29515	0.0720247
DDAH2|O95865	-0.118326	0.479234	-0.00575439	0.972648	-0.185714	0.264286	0.018316	0.913088
METRN|Q9UJH8	0.236764	0.152374	0.263667	0.109709	-0.0588023	0.725831	0.176229	0.289886
EMILIN2|Q9BXX0	0.22319	0.178	-0.0917946	0.583612	-0.0219566	0.895899	0.143881	0.388792
NID2|Q14112	-0.466929	0.00312347	-0.652109	9.17902e-06	0.376177	0.0199293	-0.473808	0.00265717
NTNG1|Q9Y2I2-4	-0.0500781	0.765263	0.0180458	0.914365	0.190836	0.251102	-0.13148	0.431373
PCBD1|P61457	0.127177	0.446727	0.151756	0.363076	-0.361207	0.0258754	0.252742	0.125784
SVEP1|A0A0A0MSD0	0.173221	0.429285	0.0763913	0.729015	0.250848	0.248289	0.0134534	0.951419
HERC1|Q15751	0.127051	0.563476	0.198485	0.363933	-0.217877	0.317943	0.17969	0.411979
KRT85|P78386	-0.211808	0.201744	-0.140291	0.400859	-0.0212275	0.899338	-0.112069	0.502937
FABP7|O15540-2	0.373492	0.0209027	0.391699	0.0150157	-0.426729	0.00754535	0.439882	0.00571877
LXN|Q9BS40	0.0491224	0.823863	0.167287	0.445499	-0.196475	0.368909	0.109702	0.618287
PI3|P19957	-0.0170955	0.918859	-0.136336	0.414398	-0.000795545	0.996218	-0.0207828	0.901436
ZBTB8OS|A8K0B5	-0.18944	0.386634	-0.232948	0.284763	-0.00360479	0.986976	-0.115141	0.60087
PLXNA2|O75051	-0.0334612	0.841923	-0.0605072	0.718202	0.350831	0.0308043	-0.195309	0.239953
PSMA1|P25786-2	0.220056	0.18433	0.271902	0.0986558	-0.432504	0.00668954	0.355761	0.028374
OPCML|Q14982-4	0.295065	0.0721107	0.314044	0.0548427	0.151855	0.36276	0.116279	0.486921
ST13|P50502	0.566196	0.000211193	0.340101	0.036688	-0.400825	0.0126359	0.55431	0.000305085
SAA1|P0DJI8	-0.360133	0.0263531	-0.187175	0.260479	0.0173077	0.917856	-0.248718	0.132129
GABRA2|E9PBQ7	0.620352	0.000255225	0.575413	0.000878832	-0.320722	0.0839875	0.547847	0.00172545
CPVL|Q9H3G5	-0.406485	0.0113271	-0.51948	0.000831021	0.071512	0.669634	-0.289416	0.0779988
GNB1|P62873	-0.216665	0.191356	-0.125273	0.453618	-0.09945	0.55248	-0.0782847	0.640373
CRB2|Q5IJ48	-0.135034	0.418912	-0.0558319	0.739184	0.186995	0.260945	-0.170192	0.306987
SYN3|O14994	0.489589	0.006033	0.43312	0.0168113	-0.268078	0.152058	0.44858	0.012908
RAB5C|P51148-2	-0.457214	0.00971208	-0.42468	0.0172511	0.0946634	0.612475	-0.315458	0.0838687
OPTN|Q96CV9	0.49239	0.00168801	0.43498	0.00634916	-0.187539	0.259536	0.397701	0.0134119
SYPL1|Q16563	-0.363394	0.024925	-0.382665	0.017733	0.130304	0.435538	-0.299379	0.0678534
RPS11|P62280	-0.441546	0.00551756	-0.378431	0.019142	0.256133	0.120618	-0.396292	0.0137747
SERPINC1|P01008	-0.434868	0.00636422	-0.548864	0.000359428	0.0428046	0.798594	-0.299511	0.0677255
MAG|P20916	0.287835	0.0797115	0.239548	0.147468	0.0299609	0.858282	0.169255	0.309696
EIF4A1|P60842	-0.322791	0.048085	-0.332284	0.0415267	0.0305635	0.855461	-0.23304	0.159119
COL5A2|P05997	-0.0776738	0.642992	-0.204939	0.217098	0.44223	0.00543658	-0.266949	0.105197
PODXL|O00592	0.460074	0.00365773	0.424739	0.00786124	-0.114482	0.493727	0.352089	0.0301688
SAA2-SAA4|A0A096LPE2	-0.530567	0.000611153	-0.574646	0.000161204	0.214821	0.195255	-0.45659	0.00395853
NECAB1|Q8N987	0.588186	0.000501474	0.556092	0.00116112	-0.521266	0.00263847	0.617152	0.000217215
SH3BGRL3|A0A087WV23	0.554288	0.000305282	0.537039	0.000508279	-0.648853	1.05232e-05	0.672336	3.78259e-06
ATF6|P18850	0.119149	0.476161	0.0507742	0.762093	0.054963	0.743105	0.0398448	0.812262
SNAP25|P60880	0.00120815	0.994945	-0.131435	0.488734	0.101158	0.594804	-0.0547617	0.773796
FGFR1|P11362	0.0475715	0.776706	0.173656	0.297098	-0.0332451	0.842931	0.0411096	0.806414
MARCKSL1|P49006	0.462333	0.00347351	0.491658	0.00171928	-0.16605	0.319082	0.380451	0.0184583
DCBLD1|Q8N8Z6	0.28211	0.0861621	0.337911	0.0379943	-0.366065	0.0238033	0.363152	0.0250287
AMIGO2|Q86SJ2	-0.302058	0.0653103	-0.372926	0.0211129	0.182402	0.27305	-0.269311	0.102037
PCDHGA9|Q9Y5G4	0.036622	0.827207	0.290638	0.0766944	-0.0148812	0.929341	0.0344819	0.837165
HNRNPK|P61978-2	-0.18566	0.264426	-0.0436318	0.794784	-0.158972	0.34043	-0.0483767	0.773025
TGFBR2|P37173	-0.146936	0.378691	-0.0228647	0.891619	0.0539967	0.747473	-0.111471	0.505231
LUZP2|Q86TE4	0.0968392	0.563009	0.259806	0.115202	-0.00413715	0.980333	0.0629945	0.707121
FAM171A1|Q5VUB5	-0.030799	0.854359	0.0449913	0.788533	0.253002	0.125383	-0.139618	0.403144
CHL1|O00533	0.27879	0.0900833	0.281344	0.0870554	0.129732	0.437574	0.12887	0.440653
MTAP|Q13126-2	-0.126107	0.499049	0.132425	0.477613	-0.124727	0.503796	0.0164203	0.930136
CAPZB|B1AK88	-0.180071	0.279331	-0.170201	0.306961	-0.151243	0.36472	-0.045606	0.785711
CASQ1|P31415	-0.0372968	0.824073	-0.0384391	0.818773	-0.180287	0.278744	0.0664356	0.691888
TENM1|Q9UKZ4-2	-0.149852	0.369197	-0.0666151	0.691096	0.382127	0.0179069	-0.274067	0.0958969
SCG5|P05408	0.167376	0.315178	0.18679	0.261479	0.316805	0.0526324	-0.045426	0.786537
UBE2D3|P61077-3	0.117833	0.592327	-0.0225804	0.918546	-0.00831811	0.969952	0.0825445	0.708082
ERBB4|Q15303	0.321521	0.0490221	0.287053	0.0805705	0.0521787	0.755711	0.198037	0.23332
CELSR2|Q9HCU4	0.282046	0.0862364	0.361758	0.0256333	-0.0753871	0.65283	0.221317	0.181764
SEPT5|G3XAH0	-0.134083	0.472068	-0.0530976	0.776651	-0.0372974	0.842108	-0.0648193	0.729018
DSP|P15924	0.119091	0.476376	0.202176	0.223498	-0.0822901	0.623314	0.107277	0.521481
SCGB1A1|P11684	-0.253638	0.176235	-0.224885	0.23217	0.0873347	0.646303	-0.204531	0.278288
PAM|P19021-5	0.075763	0.651208	0.0909844	0.586952	0.40993	0.0105882	-0.15286	0.359554
FGFR3|P22607-2	0.474581	0.0026088	0.504685	0.0012326	-0.0293478	0.861153	0.315857	0.0533827
SCARF2|A0A096LNX8	0.170197	0.368556	0.160638	0.396443	-0.0936173	0.622678	0.151389	0.424536
CAPG|P40121	-0.0291421	0.862117	-0.00964937	0.954149	-0.00568745	0.972966	-0.0208674	0.901037
HSPE1|P61604	-0.0317416	0.849952	0.0577124	0.730722	-0.111804	0.503952	0.0398488	0.812244
FAM171A2|A8MVW0	0.0481791	0.796889	0.247558	0.179365	-0.0579209	0.756943	0.0660629	0.724018
TMEM59L|Q9UK28	0.0376757	0.822314	0.278161	0.0908415	0.0653194	0.696816	-0.0266225	0.873938
CALCA|P06881	-0.19393	0.243353	-0.252161	0.126687	0.264246	0.108901	-0.265196	0.107589
MMP3|P08254	-0.00786707	0.962612	0.0229154	0.89138	0.188614	0.256765	-0.110951	0.507233
TBCB|Q99426	0.229414	0.165893	0.155946	0.349819	-0.162636	0.329273	0.213835	0.197363
POMK|Q9H5K3	-0.0673148	0.760234	-0.0302432	0.891044	-0.0994598	0.651619	0.0403516	0.854954
RAP2A|P10114	0.00129685	0.994573	-0.142773	0.451665	-0.00889196	0.962804	-0.0138328	0.942165
PGF|P49763-3	-0.140649	0.399645	-0.261569	0.112668	0.295201	0.0719729	-0.230421	0.163991
TXNRD2|Q9NNW7	0.337531	0.0382251	0.274123	0.0958259	-0.135432	0.417527	0.295318	0.0718549
SEMA6C|Q9H3T2-3	0.0221157	0.895149	0.0974619	0.56049	-0.0211376	0.899762	0.012285	0.941645
ATP5H|O75947	-0.305105	0.147131	-0.0408068	0.849843	0.0867352	0.686954	-0.224389	0.291832
GALNT6|Q8NCL4	-0.115106	0.491358	-0.100633	0.547741	0.320553	0.0497469	-0.236614	0.152641
C9orf64|Q5T6V5	0.249101	0.131516	0.229224	0.166254	-0.544607	0.000407784	0.426944	0.00751184
FBP1|P09467	-0.188123	0.310837	-0.201174	0.277832	-0.257918	0.16126	0.00960129	0.959117
ARSG|Q96EG1	-0.627935	2.43969e-05	-0.519174	0.000837991	0.479878	0.00229746	-0.628021	2.4316e-05
SEMA3D|O95025	-0.234892	0.155739	-0.256376	0.120253	0.0552805	0.741672	-0.178819	0.282743
HCG22|E2RYF7	0.123113	0.575725	0.236708	0.276837	-0.132775	0.545883	0.147582	0.501583
CTHRC1|Q96CG8	0.0298186	0.858948	0.0304707	0.855896	0.0676876	0.686375	-0.0270924	0.871732
FGB|P02675	-0.266349	0.10601	-0.250657	0.129043	-0.0342768	0.838121	-0.158094	0.343138
CNRIP1|Q96F85	0.241863	0.143479	0.460233	0.00364445	-0.183595	0.26987	0.237143	0.151699
PLOD1|Q02809-2	-0.323611	0.0474876	-0.387033	0.0163715	-0.0748331	0.655222	-0.174646	0.29431
CST6|Q15828	-0.109594	0.512474	-0.170318	0.306624	0.253361	0.124829	-0.194542	0.24184
ADD1|P35611-4	0.475279	0.00256574	0.238207	0.149817	-0.376979	0.0196463	0.480106	0.00228485
GPC5|P78333	0.33215	0.0416138	0.281899	0.0864067	-0.000564116	0.997318	0.21617	0.192395
FAM198A|Q9UFP1	0.0863595	0.606178	-0.0266733	0.8737	0.0564689	0.736314	0.0387655	0.81726
TGFB1|P01137	0.565684	0.00490387	0.429813	0.0406622	-0.313227	0.145578	0.487506	0.0182946
PI16|Q6UXB8	-0.160515	0.335703	-0.156153	0.349173	-0.0935594	0.576366	-0.0537585	0.74855
MSN|P26038	0.169262	0.309676	0.184656	0.267065	-0.247735	0.133715	0.224728	0.174952
TPPP3|Q9BW30	0.165108	0.321873	-0.0123139	0.941508	-0.143057	0.391544	0.179012	0.282216
EFNA3|P52797-2	0.178143	0.284597	0.167024	0.31621	0.0444837	0.790866	0.0883303	0.597952
PCDH18|Q9HCL0	-0.119641	0.474328	-0.0182175	0.913553	0.0914269	0.585126	-0.107958	0.518827
CPQ|Q9Y646	-0.433769	0.00651376	-0.372508	0.0212691	0.0723874	0.665824	-0.308492	0.0595115
GFRA2|O00451	0.26258	0.111235	0.353928	0.0292588	0.194756	0.241312	0.0764129	0.648409
EXT2|Q93063-3	-0.0567921	0.734859	-0.0618415	0.71225	0.205228	0.216438	-0.138791	0.405962
SLK|Q9H2G2	-0.111794	0.503991	-0.0650112	0.698179	-0.300143	0.0671199	0.0752868	0.653263
MAPK1|P28482	-0.201221	0.357221	-0.289338	0.180543	0.145327	0.508214	-0.184623	0.399044
SEC62|Q99442	0.219005	0.31538	0.184698	0.39885	0.15538	0.478982	0.0690006	0.754406
FAM20A|Q96MK3	-0.0934229	0.576925	-0.221461	0.181473	0.330543	0.0426718	-0.223043	0.178294
SHISA5|Q8N114	0.080288	0.631818	-0.0276329	0.869194	0.228541	0.167554	-0.0633018	0.705756
PBXIP1|Q96AQ6	0.330797	0.0425029	0.287257	0.0803454	-0.0756463	0.651712	0.250357	0.129517
PGK1|P00558	0.422085	0.00830017	0.367583	0.0231847	-0.639437	1.54843e-05	0.579121	0.000139298
BMPR1B|O00238-2	0.313949	0.0911187	0.362929	0.0487045	-0.221788	0.238835	0.280704	0.132957
ANXA7|P20073	-0.171546	0.303096	-0.136419	0.414112	-0.159383	0.339169	-0.029581	0.860061
SPP1|P10451	0.424615	0.00788127	0.537444	0.000502392	-0.253034	0.125334	0.385899	0.0167164
NDRG2|Q9UN36	0.0229743	0.891102	0.101358	0.544843	0.0270023	0.872154	0.00631003	0.970008
PLA2G7|Q13093	0.256075	0.120705	0.127195	0.446665	0.0261902	0.87597	0.14976	0.369494
SLITRK5|O94991	0.0741673	0.658102	0.147516	0.376793	0.11742	0.482628	-0.0154171	0.926803
VCAN|P13611	-0.040935	0.807221	-0.0496981	0.766994	0.0158293	0.924851	-0.0228867	0.891515
PSMB2|P49721	0.064774	0.699229	0.21035	0.204938	-0.368172	0.0229481	0.226508	0.17147
IGHG1|A0A087WYC5	-0.215656	0.252402	-0.392925	0.0317192	-0.114705	0.546132	-0.0961852	0.613125
S100A13|Q99584	0.112699	0.500525	0.171862	0.302195	-0.266124	0.106317	0.198375	0.232507
PCDH8|O95206	0.335721	0.0393389	0.34662	0.0330135	0.110864	0.507567	0.150939	0.365694
PACS1|Q6VY07-2	0.547051	0.00690418	0.416134	0.0482633	-0.371524	0.080897	0.515386	0.0118387
KRT6C|P48668	0.0731574	0.662479	0.0998073	0.551046	-0.121366	0.46793	0.0886566	0.596595
ALDH9A1|P49189	-0.371773	0.0215465	-0.0847209	0.613053	-0.182932	0.271634	-0.150312	0.367712
GRHPR|U3KQ56	-0.577821	0.00485697	-0.531961	0.0108269	0.144433	0.521339	-0.427841	0.0469997
ENO2|P09104	0.409041	0.0107748	0.421861	0.00833814	-0.579439	0.000137849	0.537598	0.00050016
VDAC1|P21796	-0.38321	0.017558	-0.40833	0.0109262	0.136391	0.414208	-0.299796	0.0674519
CCT8|P50990	-0.381628	0.0180698	-0.253515	0.124592	0.0280496	0.867239	-0.255498	0.121572
SCARF1|Q14162	0.191183	0.250225	0.160941	0.334406	0.16945	0.309133	0.047057	0.77906
SHISA6|Q6ZSJ9-3	-0.146382	0.380513	0.082122	0.624026	-0.0627663	0.708135	-0.0646062	0.699972
DDAH1|O94760	0.778862	8.48531e-09	0.674191	3.47532e-06	-0.593806	8.49513e-05	0.787854	4.35507e-09
PRDX3|P30048	0.514175	0.000959169	0.489818	0.0018001	-0.519911	0.000821321	0.585563	0.000112461
AP2A1|O95782	-0.0440186	0.81411	0.0279294	0.881441	-0.0942496	0.614037	-0.00922838	0.960703
CLEC5A|Q9NY25	-0.168613	0.311562	-0.143368	0.390503	-0.137686	0.409748	-0.0450271	0.788369
CLIC1|O00299	-0.536231	0.000520212	-0.331633	0.0419518	-0.117749	0.481395	-0.287966	0.0795689
ELMO1|H7C0S6	-0.298414	0.0687877	-0.355452	0.0285217	0.300289	0.0669806	-0.34002	0.0367352
APITD1|Q8N2Z9-2	-0.208673	0.208654	-0.142351	0.393907	0.420416	0.00858676	-0.328828	0.0438244
TRIL|Q7L0X0	0.17693	0.28794	0.154834	0.353308	-0.0429946	0.797718	0.12226	0.464635
PVRL3|Q9NQS3	0.0758622	0.650781	-0.0501802	0.764798	0.187139	0.260571	-0.042387	0.800519
EDNRB|P24530-3	-0.111138	0.506515	0.0271268	0.87157	0.037623	0.822558	-0.0805913	0.630526
PARP1|P09874	-0.13759	0.460449	-0.120291	0.519202	-0.0582594	0.755566	-0.0336659	0.857316
TCEAL6|Q6IPX3	0.51547	0.000926366	0.494984	0.00158117	-0.47447	0.00261568	0.560766	0.000250265
ARHGDIB|P52566	-0.315688	0.0535176	-0.265073	0.107757	0.246102	0.136379	-0.323229	0.0477652
C1QB|P02746	-0.175386	0.292237	-0.349285	0.0316007	0.103371	0.536845	-0.165246	0.321465
S100A4|P26447	-0.144734	0.385957	-0.0290473	0.862561	-0.104682	0.531663	-0.0393277	0.814656
SEZ6L|Q9BYH1	0.381065	0.0182549	0.4016	0.0124495	0.0712769	0.670659	0.207377	0.211559
CALD1|Q05682	0.132432	0.428012	0.12577	0.451815	-0.220753	0.182908	0.197051	0.235702
PECAM1|P16284	0.0532408	0.750894	-0.0370389	0.82527	-0.0770282	0.645763	0.0558354	0.739169
POMGNT1|Q8WZA1	0.0345922	0.836651	0.0567627	0.734991	0.26651	0.105792	-0.115905	0.488336
APOL1|O14791-2	-0.483628	0.00209726	-0.563747	0.000228079	0.222009	0.180366	-0.418921	0.0088506
RPH3A|Q9Y2J0	0.630624	2.1973e-05	0.669104	4.37805e-06	-0.389334	0.0156908	0.578832	0.000140627
CTSF|Q9UBX1	-0.0436812	0.794557	-0.132104	0.429168	0.159853	0.337726	-0.108215	0.517825
AHNAK|Q09666	-0.283543	0.0845111	-0.200339	0.227822	0.0457003	0.785278	-0.200427	0.227613
AZGP1|P25311	-0.451483	0.00443813	-0.5241	0.000732065	0.0604908	0.718276	-0.312929	0.0557557
CHST3|Q7LGC8	0.0558358	0.739167	0.0557184	0.739696	0.200625	0.227144	-0.0671264	0.688844
LRTM2|Q8N967	0.0419552	0.80251	0.0901596	0.590361	0.375577	0.0201435	-0.151011	0.365464
LRPAP1|P30533	0.00266635	0.987324	-0.00966481	0.954076	0.0807401	0.629893	-0.0377634	0.821907
VAMP5|O95183	-0.00565804	0.976327	-0.0676512	0.722437	-0.358162	0.0519682	0.159776	0.399015
GFRA1|P56159	0.177392	0.286666	-0.021048	0.900185	-0.21861	0.187303	0.213424	0.198244
CTSS|P25774	-0.0791152	0.636821	-0.131152	0.432533	-0.00436203	0.979264	-0.0465776	0.781256
TUBA1A|Q71U36	-0.352879	0.029775	-0.360572	0.0261574	0.0805884	0.630539	-0.264356	0.108749
IGKV1-8|A0A087WWV8	-0.288173	0.0793432	-0.384881	0.017031	-0.192007	0.24815	-0.103263	0.537272
C2orf40|Q9H1Z8	-0.256581	0.119947	-0.329341	0.0434772	0.0131583	0.937505	-0.18184	0.274554
SEPP1|P49908	0.150371	0.367522	0.107548	0.520424	0.107774	0.519542	0.0485417	0.772271
HSPA8|P11142	0.00141491	0.993273	0.176559	0.288969	-0.164812	0.322753	0.0772297	0.644898
VNN1|O95497	-0.456074	0.00400479	-0.437126	0.00606619	0.225285	0.173857	-0.402256	0.0122935
SIAE|Q9HAT2	-0.228528	0.167578	-0.285143	0.0826964	-0.0902929	0.589809	-0.104785	0.531258
ASPA|P45381	-0.265624	0.155988	-0.0287485	0.880132	-0.245982	0.190098	-0.0505869	0.790646
IDUA|P35475	-0.388688	0.0158793	-0.480444	0.0022662	0.0892353	0.594191	-0.292134	0.0751205
LCN2|X6R8F3	-0.199659	0.229435	-0.35902	0.0268562	0.029616	0.859897	-0.142492	0.393437
CNP|P09543	-0.411354	0.0102951	-0.42796	0.00735548	0.106551	0.524321	-0.306292	0.0614466
ASPH|Q12797	-0.148934	0.372172	-0.0756539	0.651679	0.154686	0.353774	-0.175114	0.292997
CNTN3|Q9P232	0.377931	0.0193144	0.419507	0.00874626	-0.105605	0.528031	0.296571	0.0706013
NXPH1|P58417	0.28628	0.0814256	0.368776	0.0227081	0.0390132	0.816112	0.160036	0.337168
CTBS|Q01459	-0.290443	0.076901	-0.430349	0.00699855	-0.0637717	0.70367	-0.156219	0.348966
CNTFR|P26992	-0.332168	0.0416021	-0.0118462	0.943726	-0.0265587	0.874238	-0.197918	0.233608
HLA-DQB1|Q5SU54	-0.297124	0.110821	-0.23679	0.207722	0.277286	0.137945	-0.320754	0.0839541
C4orf48|Q5BLP8-2	-0.236201	0.15338	-0.183597	0.269864	0.402152	0.0123182	-0.338276	0.0377741
MOCS2|O96033	0.145488	0.518267	0.441966	0.0394533	-0.221532	0.321781	0.20056	0.370818
GSN|P06396	-0.351002	0.0307175	-0.437801	0.00597943	0.610224	4.74617e-05	-0.521623	0.000783744
PCSK5|Q92824	0.185709	0.317201	0.212522	0.251043	0.244395	0.185168	-0.00367584	0.984342
RNASE4|P34096	-0.157105	0.346205	-0.109398	0.513231	0.0450051	0.78847	-0.12661	0.448775
C2|P06681	-0.375574	0.0201445	-0.446532	0.00495054	-0.000393594	0.998129	-0.250289	0.129625
RNASE1|P07998	0.309041	0.0590358	0.22574	0.172965	0.1706	0.305812	0.13507	0.418788
SEP15|A0A0B4J1S4	0.12977	0.494306	0.0114331	0.952185	0.0636747	0.738167	0.0379854	0.842039
IGFBPL1|Q8WX77	0.00397283	0.981114	-0.0403721	0.809823	0.0319666	0.848901	-0.0260488	0.876634
MARCO|Q9UEW3	-0.347501	0.0325407	-0.462186	0.00348526	0.0721649	0.666791	-0.267814	0.104031
A2M|P01023	0.0745179	0.656585	-0.0212027	0.899455	-0.260712	0.113894	0.161109	0.333894
RTN4RL1|Q86UN2	0.104653	0.531776	0.121122	0.468833	0.157908	0.343713	-0.0045967	0.978149
HSPA4|P34932	0.33422	0.0402823	0.410787	0.010411	-0.523155	0.000751414	0.46695	0.00312196
GRN|P28799	0.183338	0.270553	0.0272902	0.870803	0.165727	0.320038	0.0289628	0.862958
PODXL2|Q9NZ53	0.24303	0.141498	0.391308	0.0151255	0.121965	0.465723	0.0936325	0.576067
MGAT5|Q09328	0.0577627	0.730496	0.060454	0.71844	0.106983	0.522632	-0.0182934	0.913194
S100A9|P06702	-0.189974	0.253288	-0.140307	0.400803	0.157815	0.344003	-0.201093	0.226039
ICAM2|P13598	-0.48319	0.00211981	-0.422845	0.00817231	0.340556	0.0364207	-0.46663	0.00314534
NRXN2|P58401	0.029899	0.875371	0.180792	0.339037	0.0268882	0.887838	0.0149858	0.937353
TCN2|P20062	-0.231018	0.162872	-0.268233	0.10347	0.289098	0.0783413	-0.285003	0.0828535
PPP2R1A|P30153	-0.349567	0.0314545	-0.215223	0.1944	-0.0882775	0.598172	-0.173817	0.296644
SGCE|B7Z2R4	-0.136321	0.414449	0.0738254	0.659582	0.291354	0.0759373	-0.236044	0.153661
HLA-DRA|P01903	-0.0741602	0.658133	-0.21209	0.201129	0.160097	0.336979	-0.120621	0.470687
POFUT2|Q9Y2G5	-0.499376	0.00496226	-0.435799	0.0160724	0.280277	0.133573	-0.448627	0.0128975
GOT1|P17174	0.783448	6.06254e-09	0.64918	1.03806e-05	-0.66867	4.4641e-06	0.826349	1.66404e-10
MTIF3|Q9H2K0	0.0549073	0.743357	-0.00624056	0.970338	0.233564	0.158157	-0.0858689	0.608233
PTPRD|Q3KPI9	0.222911	0.236404	0.304459	0.101875	0.0350437	0.854137	0.118984	0.531156
CLSTN3|Q9BQT9-2	-0.0743638	0.657251	0.210503	0.204602	-0.122798	0.462659	0.0096738	0.954033
COL6A2|P12110-2	0.260803	0.15646	0.0521487	0.780545	0.0480169	0.797558	0.137293	0.461425
VASN|Q6EMK4	0.446499	0.00495415	0.139943	0.402041	-0.0528476	0.752676	0.307009	0.0608102
PAFAH1B3|Q15102	-0.464875	0.00327589	-0.261467	0.112813	0.00437832	0.979187	-0.309582	0.0585708
GALNT15|Q8N3T1	0.22597	0.172517	0.127937	0.443993	0.0161243	0.923455	0.131283	0.432069
SCG3|Q8WXD2	0.199778	0.229153	0.195141	0.240364	0.25093	0.128612	0.01267	0.939819
SHISA4|Q96DD7	0.228239	0.168131	0.112143	0.502653	0.0454856	0.786263	0.109978	0.510987
CHIT1|Q13231	0.319928	0.0502186	0.262602	0.111202	-0.501546	0.0013371	0.438122	0.00593862
PEBP1|P30086	0.744586	8.33622e-08	0.646535	1.15867e-05	-0.595968	7.88262e-05	0.766459	2.02764e-08
AMPH|P49418	0.431465	0.00683714	0.349886	0.0312891	-0.329848	0.0431358	0.43975	0.00573506
IGHV5-51|A0A0C4DH38	-0.290755	0.119054	-0.41057	0.0242188	-0.169957	0.369242	-0.108745	0.567314
ANXA2|P07355-2	-0.345441	0.0336546	-0.238243	0.149753	-0.000153635	0.99927	-0.222317	0.179748
MPZL1|O95297	-0.0231342	0.890349	0.00384723	0.981711	0.104776	0.531293	-0.0691645	0.679892
FLOT1|O75955	-0.311957	0.0875515	-0.29884	0.102456	0.103332	0.580145	-0.259953	0.157864
SLC38A10|Q9HBR0	0.122604	0.463372	0.0799862	0.633103	0.234699	0.156088	-0.048822	0.770991
LYPD6B|Q8NI32-2	0.392641	0.0147536	0.251841	0.127185	-0.00834675	0.960334	0.246121	0.136347
MYH1|P12882	-0.0757534	0.65125	-0.110497	0.508984	-0.107055	0.522351	0.0211651	0.899632
ENTPD6|O75354	-0.144902	0.3854	-0.0648441	0.698919	0.249865	0.130296	-0.213091	0.198962
EEF1A1|P68104	-0.219339	0.1858	-0.245571	0.137253	0.0847163	0.613073	-0.178908	0.2825
ATP6V1G2|H0Y474	-0.192115	0.379839	-0.201937	0.355477	0.175764	0.422437	-0.144711	0.510031
SGSH|P51688	-0.196534	0.297914	-0.243105	0.195498	-0.179047	0.343796	-0.0354553	0.852442
CLSTN2|Q9H4D0	0.0721779	0.666735	0.272054	0.0984606	0.0259965	0.876879	0.0344327	0.837394
PPP2R4|Q15257	0.233116	0.158981	0.231008	0.16289	-0.397067	0.0135741	0.33292	0.0411144
C1orf56|Q9BUN1	-0.138061	0.408462	-0.161298	0.333321	0.234295	0.156822	-0.211537	0.202334
VWC2|Q2TAL6	-0.112336	0.501912	0.0556613	0.739954	0.260258	0.114548	-0.211731	0.201911
NPW|Q8N729	-0.112609	0.617818	-0.226127	0.311584	0.230882	0.301244	-0.179705	0.423573
NELL2|Q99435-3	0.215477	0.193861	0.135353	0.417802	0.24399	0.139882	0.0324782	0.846511
PROZ|P22891-2	-0.348402	0.0320634	-0.376139	0.0199428	0.0382552	0.819625	-0.245956	0.136618
STMN2|Q93045-2	0.0621603	0.744186	0.092894	0.62538	0.150272	0.428002	-0.0409759	0.829777
ACAT2|Q9BWD1	-0.10524	0.57994	-0.18177	0.336386	-0.156266	0.409587	0.000927609	0.996118
STC1|P52823	0.0493456	0.768602	0.0272521	0.870982	0.333631	0.0406579	-0.130892	0.433452
GPM6A|P51674	-0.290042	0.0773286	-0.33527	0.0396207	-0.0162535	0.922843	-0.168083	0.313108
ATG9A|Q7Z3C6	0.353998	0.0507279	0.479255	0.00637464	-0.361354	0.0457904	0.367958	0.0416907
CECR1|Q9NZK5	-0.13928	0.404294	-0.307137	0.0606968	-0.0817497	0.625605	-0.04431	0.791664
FKBP2|P26885	-0.137859	0.409154	0.0365471	0.827555	0.0066028	0.968617	-0.101636	0.543735
PDGFRA|P16234	-0.0182315	0.913487	-0.0456658	0.785436	0.281332	0.0870689	-0.1357	0.4166
ARL8B|Q9NVJ2	-0.537491	0.000501713	-0.271659	0.0989692	0.478648	0.0023667	-0.562508	0.000237076
RELN|J3KQ66	-0.25742	0.118698	-0.1295	0.438402	0.073696	0.660143	-0.214073	0.196852
PPIC|P45877	0.0236521	0.887909	0.0879747	0.599433	-0.150631	0.366686	0.0892655	0.594066
PSAP|P07602-3	-0.161725	0.332025	-0.0206102	0.902251	0.0223046	0.894258	-0.116108	0.487567
CCDC112|Q8NEF3-2	-0.181683	0.336622	-0.0863159	0.650167	0.525359	0.00287146	-0.374973	0.0411796
DDRGK1|Q96HY6	0.0133003	0.936831	0.0283831	0.865675	0.105204	0.529607	-0.0467279	0.780567
CDH6|P55285	0.249379	0.131071	0.318227	0.0515223	0.136997	0.412116	0.108282	0.517563
HAPLN2|Q9GZV7	-0.413696	0.0098281	-0.52968	0.00062661	0.0794477	0.635401	-0.304979	0.0626251
SEZ6|Q53EL9	0.104283	0.533236	0.317838	0.0518241	-0.030597	0.855305	0.0645546	0.7002
ANK2|Q01484	0.235062	0.211156	0.192861	0.307215	-0.294539	0.114111	0.296566	0.111525
GOLM1|Q8NBJ4	0.282204	0.086053	0.264403	0.108684	0.0516984	0.757892	0.156046	0.349507
CACNA2D2|Q9NY47	-0.112376	0.50176	0.102907	0.538681	-0.101171	0.545589	-0.0226901	0.892441
ME1|P48163	0.709748	6.05001e-07	0.620311	3.2652e-05	-0.591885	9.07539e-05	0.746103	7.59256e-08
PSMA3|P25788	0.089984	0.591088	0.107399	0.521004	-0.391557	0.0150555	0.244309	0.139349
S1PR1|P21453	0.0614307	0.714081	0.264616	0.108389	0.0540108	0.747409	0.0124011	0.941094
ACTB|P60709	-0.286595	0.0810763	-0.23803	0.150128	0.0287232	0.86408	-0.194816	0.241164
MOG|Q16653-13	0.218863	0.186779	0.285259	0.0825664	-0.072424	0.665665	0.183956	0.268913
HNRNPU|Q00839	-0.381968	0.0179587	-0.277471	0.0916791	0.139015	0.405197	-0.302922	0.0645066
LDHB|P07195	0.369011	0.022615	0.389696	0.0155856	-0.495293	0.00156886	0.476983	0.0024633
FABP1|P07148	-0.530529	0.000611811	-0.477737	0.00241912	0.312967	0.0557244	-0.493643	0.00163564
EFEMP1|Q12805	0.0660874	0.693424	-0.0269317	0.872486	0.270842	0.100029	-0.0994847	0.552341
ADAMTS5|Q9UNA0	0.0863211	0.606338	0.0468843	0.779851	0.00761818	0.963794	0.0400598	0.811267
PLD3|Q8IV08	0.32003	0.0501419	0.379	0.0189471	-0.320647	0.0496763	0.354793	0.0288382
C8B|P07358	-0.485396	0.00200828	-0.560314	0.000253793	0.160943	0.334401	-0.394012	0.0143793
MBP|H7BYR8	-0.00650658	0.972288	-0.215381	0.244575	0.229151	0.214972	-0.1381	0.458772
SRSF8|Q9BRL6	-0.227028	0.297528	-0.11385	0.604985	-0.201237	0.357181	-0.0468529	0.831885
RAB4A|P20338	-0.221777	0.230504	-0.203653	0.271829	0.0278036	0.881971	-0.137245	0.461583
GLRX|P35754	0.0383167	0.81934	0.0511925	0.760191	-0.0830514	0.620093	0.0643238	0.701223
ZNF638|Q14966	0.266994	0.218114	0.461244	0.0267398	-0.299005	0.16576	0.311853	0.147447
SUB1|P53999	-0.30259	0.0980133	-0.253799	0.168294	0.219546	0.23535	-0.314704	0.084651
RFTN1|Q14699	0.281535	0.0868317	0.330391	0.0427729	0.102889	0.538755	0.140002	0.401839
HPRT1|P00492	0.715681	4.40666e-07	0.57335	0.000168105	-0.482166	0.00217342	0.68776	1.83557e-06
C12orf49|Q9H741	0.133944	0.42271	0.140371	0.400587	-0.136126	0.415124	0.143376	0.390478
GPX3|P22352	-0.464665	0.00329188	-0.458659	0.00377743	0.0582798	0.728174	-0.315495	0.053672
OLFML2A|Q68BL7	0.210547	0.204505	0.107061	0.522327	0.147568	0.376623	0.0549765	0.743044
0|P01611	-0.155046	0.469426	-0.222692	0.295593	0.149013	0.487096	-0.178506	0.403972
HLA-C|Q29865	-0.0985306	0.556177	-0.0109878	0.947798	0.018612	0.911689	-0.0805587	0.630665
DPP6|P42658	0.0393598	0.814507	0.175762	0.291188	-0.126974	0.44746	0.0954246	0.568753
CDIP1|Q9H305	0.62954	0.000193572	0.664419	6.22439e-05	-0.241705	0.198165	0.511336	0.00387802
CBLN3|Q6UW01	-0.0989997	0.55429	0.117775	0.481298	-0.155169	0.352254	0.00882631	0.958057
CD33|P20138	-0.0385375	0.818317	-0.0952726	0.569371	-0.0227811	0.892012	-0.0151808	0.927922
SPINK1|P00995	-0.16569	0.320147	-0.151048	0.365346	0.180346	0.278585	-0.191232	0.2501
SIRPA|P78324-2	0.170148	0.437642	0.214524	0.32563	-0.00307035	0.988907	0.130084	0.554124
0|P06326	-0.266482	0.21903	-0.391156	0.0649456	-0.0201087	0.927438	-0.128925	0.557689
LRFN2|Q9ULH4	-0.123638	0.459581	-0.048127	0.774165	0.184402	0.267734	-0.156366	0.348507
RAB7A|P51149	-0.17872	0.344693	-0.223876	0.234328	0.121534	0.522326	-0.163073	0.389227
OPALIN|Q96PE5	-0.0962031	0.565588	-0.122616	0.463327	0.229112	0.166467	-0.167088	0.316022
LTBP2|Q14767	-0.0204807	0.902862	-0.226754	0.170993	-0.0496167	0.767366	0.00479332	0.977215
RPS7|P62081	-0.102994	0.538339	-0.169697	0.308418	0.0613437	0.714469	-0.0964282	0.564675
STIP1|P31948-2	-0.169489	0.30902	-0.0387137	0.8175	-0.116079	0.487679	-0.0537215	0.748718
NBR1|Q14596	0.416262	0.00933705	0.554161	0.000306461	-0.233152	0.158914	0.384065	0.0172868
APOA1BP|Q8NCW5	0.550788	0.000339309	0.416469	0.00929838	-0.3349	0.0398528	0.51771	0.000871969
TPT1|A0A0B4J2C3	0.204456	0.218208	0.333345	0.0408409	-0.565814	0.00021375	0.401699	0.0124259
LGI1|O95970	-0.207528	0.211219	-0.193192	0.245187	0.121626	0.466973	-0.189162	0.25536
PTCHD2|Q9P2K9	-0.115715	0.489054	-0.301203	0.0661139	0.263277	0.110253	-0.194176	0.242745
PIANP|Q8IYJ0	-0.127486	0.445617	-0.0812149	0.627875	0.263945	0.10932	-0.201026	0.226198
AHSP|Q9NZD4	-0.0798687	0.633604	-0.0957373	0.567481	0.065502	0.696009	-0.0810178	0.628712
CHST1|O43916	0.225941	0.172573	0.273147	0.0970624	0.0639826	0.702735	0.118512	0.478539
PLP1|P60201	-0.32727	0.044894	-0.429626	0.00710506	0.0469288	0.779647	-0.233857	0.157621
SERPING1|P05155-3	-0.591067	9.33301e-05	-0.59969	6.92085e-05	0.158808	0.340935	-0.462326	0.00347408
NRG3|P56975	0.187794	0.258876	0.246781	0.135267	0.189177	0.255322	0.0236746	0.887803
SPP1|P10451-3	0.37188	0.0215057	0.456819	0.00393813	-0.0332454	0.84293	0.253687	0.124328
IGFBP5|P24593	0.224207	0.175979	0.0870056	0.603475	-0.123888	0.458663	0.194367	0.242273
PREPL|Q4J6C6	0.265046	0.149588	0.212145	0.251906	-0.360624	0.0462623	0.308871	0.0908991
MYDGF|Q969H8	-0.138819	0.405867	0.0743927	0.657126	-0.0594687	0.722846	-0.0570346	0.733768
HDHD2|Q9H0R4	0.417456	0.00911585	0.362333	0.0253823	-0.559844	0.000257513	0.531304	0.00059857
PGAM2|P15259	0.149808	0.369342	0.0691829	0.679811	-0.383168	0.0175715	0.28356	0.0844916
TPM4|P67936	-0.300527	0.0667543	-0.196584	0.236837	0.0281699	0.866675	-0.202473	0.222803
PHB|P35232	-0.182361	0.273159	-0.199322	0.230239	0.0648287	0.698987	-0.137746	0.409543
CETP|P11597	-0.326015	0.0457704	-0.419478	0.00875141	0.217558	0.189488	-0.311347	0.0570727
GINM1|Q9NU53	0.155628	0.350814	0.165056	0.322029	0.168224	0.312698	0.0188083	0.910761
AGRN|O00468-6	-0.385943	0.016703	-0.306429	0.0613239	0.485831	0.00198688	-0.481605	0.00220324
CAMKV|Q8NCB2	0.509444	0.00108789	0.456759	0.00394341	-0.123789	0.459027	0.390937	0.0152303
ARPC5|O15511-2	-0.406427	0.0232785	-0.374853	0.0377305	0.149976	0.420655	-0.355264	0.0498492
PPP1CA|P62136-2	0.10341	0.53669	-0.0722344	0.666489	-0.132337	0.428347	0.13809	0.408362
DYNC1I2|Q13409	0.0811466	0.669906	-0.110029	0.56272	-0.124877	0.510862	0.12454	0.512011
MFAP4|K7ES70	-0.199293	0.230308	-0.318971	0.0509491	0.412288	0.0101067	-0.325949	0.0458167
CHPF2|Q9P2E5	-0.0360075	0.873604	0.0355295	0.875269	0.247704	0.266374	-0.153421	0.495457
HLA-C|Q07000	-0.0946243	0.572014	0.0183012	0.913157	-0.196157	0.237878	0.0396389	0.813215
TBCA|E5RJD8	0.173682	0.297026	0.0415354	0.804448	-0.0803346	0.631619	0.147686	0.376235
EPG5|Q9HCE0	0.387665	0.0675902	0.479515	0.0205959	-0.486659	0.0185284	0.501891	0.014679
ENPEP|Q07075	-0.35224	0.0300931	-0.445921	0.00501722	0.137558	0.410186	-0.282495	0.0857163
SRSF1|J3KTL2	-0.0525619	0.753972	0.0204566	0.902976	-0.0801667	0.632334	0.0110552	0.947478
NHLRC3|Q5JS37	-0.0709432	0.672114	-0.0161525	0.923321	-0.0840486	0.615884	-0.00814779	0.961278
CTSA|X6R8A1	-0.374179	0.0206498	-0.419416	0.00876248	0.0348155	0.835611	-0.258108	0.117681
MESDC2|Q14696	0.244036	0.139805	0.318098	0.0516222	-0.030199	0.857167	0.155688	0.350626
RNF19B|Q6ZMZ0	-0.221121	0.310609	-0.263949	0.223608	0.232017	0.286748	-0.208395	0.33997
ACTR2|P61160-2	-0.355811	0.0956545	-0.0990711	0.652897	-0.0794878	0.718456	-0.165661	0.449996
SLC25A4|P12235	-0.0704314	0.674349	-0.216819	0.191033	-0.103107	0.53789	0.00433773	0.97938
FSTL1|Q12841	-0.103636	0.535796	-0.248788	0.132017	0.0214829	0.898133	-0.0738085	0.659655
RPIA|P49247	-0.0170192	0.91922	0.0699495	0.676455	-0.17485	0.293739	0.0662568	0.692677
ALDOA|P04075-2	0.688053	1.80978e-06	0.571633	0.000177653	-0.699376	1.03385e-06	0.76941	1.65613e-08
PCYOX1|Q9UHG3	-0.306934	0.0608768	-0.147316	0.377445	0.134232	0.421706	-0.258547	0.117036
CPPED1|Q9BRF8	-0.0457074	0.785246	0.110657	0.508367	-0.167098	0.315994	0.0557245	0.739669
EPHA4|P54764	0.183377	0.270449	0.266776	0.105431	0.296462	0.0707089	-0.0213921	0.898561
HBG2|P69892	-0.510334	0.00396029	-0.410282	0.0243281	0.179135	0.343556	-0.43717	0.0157049
SV2B|Q7L1I2	0.151497	0.363904	0.0796365	0.634595	0.0225571	0.893068	0.0963286	0.565079
DPP10|Q8N608-3	0.436132	0.00619582	0.511621	0.00102689	-0.410869	0.0103943	0.472601	0.00273431
BID|P55957-2	0.0295868	0.860034	0.0283005	0.866063	0.10447	0.532499	-0.0288504	0.863484
IGLON5|A6NGN9	0.0444163	0.791175	0.15879	0.34099	0.0289088	0.863211	0.0193898	0.908014
NGFR|P08138	0.125476	0.452879	0.0455989	0.785744	0.0244622	0.884096	0.0654266	0.696342
F5|A0A0A0MRJ7	-0.134901	0.419375	-0.197801	0.233888	0.0704593	0.674227	-0.112395	0.501688
RETN|Q9HD89	0.21558	0.252573	0.0240819	0.899482	-0.0575376	0.762648	0.166104	0.380351
GORASP2|Q9H8Y8-3	0.255946	0.172199	0.229905	0.221636	-0.196061	0.299102	0.251804	0.179489
PCBP1|Q15365	-0.194872	0.241028	-0.204338	0.218481	-0.00373965	0.982222	-0.117835	0.48107
MBP|P02686	-0.329454	0.0434008	-0.396037	0.0138412	0.0567888	0.734874	-0.233527	0.158225
PIK3IP1|Q96FE7-4	-0.15067	0.366559	-0.0477742	0.775778	0.179746	0.280214	-0.192148	0.247795
CA1|P00915	-0.0592954	0.723622	0.0975351	0.560194	-0.185793	0.264078	0.0444641	0.790956
LMNA|P02545	-0.20715	0.212071	-0.154459	0.354491	0.112723	0.500431	-0.176486	0.289172
SLC4A4|Q9Y6R1	-0.293187	0.0740275	-0.146606	0.379775	-0.107625	0.520122	-0.122601	0.463382
IGF2R|P11717	0.344813	0.0340004	0.293711	0.0734892	-0.161412	0.332974	0.298453	0.0687495
NSFL1C|Q9UNZ2-5	0.159527	0.338727	0.184444	0.267622	-0.35464	0.0289122	0.280552	0.0879855
MRC2|Q9UBG0	-0.271093	0.0997027	-0.213539	0.197998	0.384098	0.0172763	-0.34063	0.0363778
CDS2|O95674	0.370302	0.0221101	0.508906	0.00110347	-0.515428	0.000927408	0.470065	0.00290271
CD63|P08962	-0.226714	0.220025	-0.308671	0.0911198	0.0765054	0.682496	-0.165442	0.373768
CAMK2D|Q13557-12	-0.0312702	0.869703	0.00329058	0.986231	-0.361691	0.0495356	0.153714	0.417372
GAPDH|P04406	-0.280318	0.0882623	-0.164805	0.322776	-0.16076	0.334957	-0.0960059	0.566389
GSTM1|P09488	-0.175418	0.412286	0.0750041	0.7276	-0.100033	0.641884	-0.0624037	0.772064
BASP1|P80723	0.725348	2.5842e-07	0.619974	3.30687e-05	-0.48242	0.00216002	0.703773	8.26042e-07
FSTL5|Q8N475	-0.106335	0.525166	0.00546988	0.974	0.224922	0.17457	-0.186363	0.26259
LAIR2|Q6ISS4	-0.259324	0.158908	-0.099789	0.593268	0.15496	0.4052	-0.205002	0.268598
STX1A|Q16623	0.178486	0.283655	-0.0359557	0.830305	-0.104342	0.533006	0.1652	0.321599
BAI2|O60241	0.110883	0.507494	0.0822615	0.623435	0.395005	0.0141133	-0.120445	0.471342
APEH|C9JIF9	-0.0893468	0.593728	-0.0277447	0.86867	0.0593996	0.723155	-0.0740887	0.658442
KRT3|P12035	-0.049687	0.79429	-0.0222549	0.907074	-0.100734	0.596357	0.00524001	0.978076
SUMO4|Q6EEV6	0.533032	0.00242287	0.577821	0.000826192	-0.439533	0.0150875	0.558503	0.00133854
YWHAG|P61981	0.81654	4.10583e-10	0.64764	1.10681e-05	-0.704725	7.86486e-07	0.858727	5.36905e-12
SEMA5A|Q13591	0.023867	0.886897	0.00685154	0.967435	-0.0591383	0.724325	0.0479858	0.774811
RAD23A|P54725	0.471554	0.00280279	0.483208	0.00211887	-0.29492	0.0722574	0.443923	0.00524057
CPXM2|Q8N436	-0.0370087	0.82541	-0.185435	0.265017	-0.0871889	0.60271	0.00771606	0.963329
NUCB2|A0A087WSV8	-0.305218	0.0624087	-0.23841	0.14946	0.261563	0.112677	-0.329378	0.0434522
ARV1|H7C484	0.297269	0.110639	0.398968	0.0289638	-0.295516	0.112858	0.335421	0.0699836
C6orf211|Q9H993	0.105215	0.529565	0.0295835	0.860049	-0.33725	0.0383964	0.237866	0.150417
THY1|E9PNQ8	-0.00716574	0.965943	-0.0315499	0.850848	0.0870956	0.603099	-0.0506939	0.762459
UQCRC2|P22695	-0.317192	0.0820891	-0.149014	0.423674	-0.0385732	0.836778	-0.135734	0.466577
HLA-DRB1|P20039	-0.200301	0.288564	-0.128062	0.500053	0.0776285	0.683466	-0.166918	0.37799
KCNJ6|P48051	0.255735	0.121216	0.373606	0.0208605	-0.137128	0.411665	0.246908	0.135059
HSPA5|P11021	-0.400901	0.0126177	-0.156425	0.348323	0.0868585	0.60409	-0.276787	0.0925147
LAMP2|P13473-3	0.439161	0.00580798	0.311388	0.0570385	-0.107369	0.521123	0.338206	0.0378164
THSD4|Q6ZMP0	0.216914	0.190833	0.110432	0.509232	0.0219439	0.895959	0.127851	0.444303
ALDH1A1|P00352	-0.240925	0.145086	-0.0446605	0.790053	-0.0240367	0.886098	-0.148123	0.374809
GUSB|P08236	-0.143926	0.388643	-0.340232	0.0366109	-0.0108791	0.948313	-0.0922278	0.581829
TGOLN2|O43493	0.357641	0.0274902	0.428437	0.00728292	-0.14965	0.369852	0.305421	0.0622263
HNRNPC|P07910	-0.242393	0.142576	-0.222122	0.180139	0.10918	0.514076	-0.214517	0.195902
GNG7|O60262	-0.376728	0.0695882	-0.233045	0.273118	0.255181	0.228806	-0.356207	0.087553
GDF10|P55107	0.303914	0.0635938	0.0947523	0.571492	-0.13613	0.415109	0.257185	0.119047
SST|P61278	-0.12632	0.449823	-0.0869134	0.603861	0.480373	0.00227013	-0.306897	0.0609092
FN1|P02751-10	-0.224181	0.176031	-0.316872	0.0525795	0.431994	0.00676162	-0.355775	0.0283676
S100A14|Q9HCY8	-0.114968	0.545206	-0.0343006	0.857198	-0.0662031	0.728153	-0.0628805	0.741322
LRRTM2|O43300	0.421911	0.00832956	0.486233	0.00196732	-0.0418256	0.803108	0.302008	0.0653571
FKRP|Q9H9S5	-0.0806837	0.630133	-0.208606	0.208805	0.387075	0.016359	-0.236191	0.153398
JUP|P14923	0.090644	0.588358	0.212618	0.199986	-0.155749	0.350436	0.121476	0.467527
PAICS|P22234-2	-0.128787	0.440949	-0.180523	0.278104	-0.0124179	0.941015	-0.0861098	0.607223
BAI3|O60242	-0.0319223	0.849108	0.0628832	0.707615	0.226601	0.17129	-0.121573	0.467166
PFN2|P35080	0.222912	0.178555	0.133731	0.423456	-0.0885074	0.597215	0.1853	0.265369
DMKN|Q6E0U4-2	-0.0868443	0.60415	-0.0773167	0.644524	0.19999	0.228649	-0.143699	0.3894
STX6|O43752	0.30911	0.151232	0.311487	0.147948	-0.156893	0.474661	0.335368	0.117729
ASAH1|Q13510-2	-0.271198	0.0995657	-0.434098	0.00646858	0.117612	0.48191	-0.233493	0.158287
TMED3|Q9Y3Q3	-0.283836	0.0841765	-0.244287	0.139387	0.397975	0.0133421	-0.380841	0.0183288
TXNDC5|Q8NBS9	0.101173	0.545583	0.240418	0.14596	0.0229944	0.891007	0.0434913	0.795431
RPL11|P62913	-0.133693	0.543086	-0.130233	0.553666	0.0337655	0.878441	-0.132328	0.547247
FGFR4|P22455	-0.450191	0.0355176	-0.404514	0.0618581	0.186263	0.406564	-0.351319	0.108883
ROBO4|Q8WZ75	-0.33957	0.0370011	-0.0299849	0.858169	0.348262	0.0321372	-0.370632	0.0219825
PRRT3|Q5FWE3	0.119646	0.474308	0.234482	0.156483	0.227572	0.169413	-0.0361134	0.829571
HLA-C|P04222	0.0529197	0.75235	0.222216	0.17995	-0.0621586	0.710839	0.0694727	0.678542
FCGR2A|P12318	-0.217865	0.188848	-0.0342783	0.838114	0.0459643	0.784067	-0.159173	0.339812
0|L7N2F9	-0.118737	0.477698	-0.117335	0.482947	-0.205723	0.215307	0.0209089	0.900841
PGRMC1|O00264	0.13912	0.40484	-0.0180068	0.91455	-0.0749166	0.654861	0.127309	0.446254
CHST10|O43529	0.0474469	0.777276	0.0505418	0.763151	0.38079	0.0183457	-0.151387	0.364257
PIGR|P01833	0.326629	0.0453401	0.393655	0.0144761	-0.324237	0.0470352	0.358918	0.0269025
MAN2A1|Q16706	0.3765	0.0198149	0.394808	0.0141658	0.0539186	0.747826	0.209379	0.207084
LRRC4C|Q9HCJ2	0.0711572	0.67118	-0.0165406	0.921485	0.180995	0.276828	-0.0371107	0.824937
MYBPC2|Q14324	-0.111744	0.504183	-0.154155	0.355448	-0.192206	0.24765	0.0270922	0.871733
TBC1D10B|Q4KMP7	0.67099	0.000630214	0.58515	0.0042271	-0.384013	0.0776629	0.641039	0.00130558
CMC4|P56277	0.383397	0.0364927	0.384654	0.0358316	-0.0422918	0.824394	0.262766	0.160657
ANG|P03950	-0.587154	0.000106597	-0.483886	0.00208407	0.103384	0.536792	-0.427228	0.00746794
FLRT2|O43155	-0.184417	0.267694	-0.0680826	0.684639	0.223132	0.178116	-0.227512	0.169529
PSMB9|P28065	-0.325306	0.1396	-0.263283	0.236471	-0.273952	0.217309	-0.058063	0.797442
CORO1C|Q9ULV4-3	-0.209407	0.207022	-0.210384	0.204864	0.21191	0.201522	-0.227393	0.169758
HNRNPA2B1|P22626	-0.313032	0.0556712	-0.198243	0.232825	0.0497017	0.766978	-0.22613	0.172205
IGFALS|P35858-2	-0.375379	0.0202146	-0.478318	0.00238558	0.0440305	0.792949	-0.259347	0.115868
ADIRF|Q15847	0.303607	0.0638754	0.368584	0.022784	-0.146402	0.380445	0.257545	0.118513
APLP1|S4R3U6	0.408466	0.0108971	0.452245	0.00436352	-0.0702693	0.675057	0.299394	0.0678387
SLC1A3|P43003	-0.0950884	0.570121	0.0682678	0.683825	-0.0221133	0.89516	-0.0418749	0.802881
DNAJC16|Q9Y2G8	0.361596	0.0900065	0.447311	0.0323454	-0.281186	0.193694	0.367064	0.0848988
PLG|P00747	-0.464997	0.00326669	-0.493632	0.00163607	0.136423	0.414098	-0.369742	0.0223279
FMOD|Q06828	-0.413332	0.00989937	-0.496141	0.00153549	0.303061	0.0643779	-0.408268	0.0109394
SV2C|Q496J9	0.291488	0.0757965	0.193917	0.243385	-0.222444	0.179492	0.302119	0.0652532
ACTN1|P12814-4	-0.39366	0.0144748	-0.301087	0.0662234	-0.0193657	0.908127	-0.240104	0.146504
GPX4|K7EJ20	-0.48549	0.0188546	-0.455085	0.0291132	0.185215	0.397508	-0.323683	0.131898
IMPAD1|Q9NX62	-0.0600589	0.720205	0.082657	0.621761	0.330527	0.0426827	-0.2047	0.217648
SHISA9|B4DS77	0.301655	0.0656877	0.203874	0.21955	0.059303	0.723588	0.170893	0.304969
ST6GALNAC1|Q9NSC7	-0.0903524	0.589563	-0.206208	0.214203	0.390226	0.015433	-0.242265	0.142793
MAN1A1|P33908	-0.118888	0.477133	0.0760211	0.650096	0.209961	0.205795	-0.168689	0.311341
NUDT5|A6NFX8	0.37029	0.0221147	0.317427	0.0521448	-0.19368	0.243972	0.334067	0.0403797
ISLR|O14498	-0.467677	0.00306958	-0.416055	0.00937596	0.599938	6.86067e-05	-0.584276	0.000117415
SERPINA6|P08185	-0.460313	0.00363782	-0.525355	0.000707055	0.085394	0.610225	-0.336826	0.0386558
MAPRE1|Q15691	-0.346313	0.0608313	-0.401019	0.0280737	-0.030226	0.874019	-0.200878	0.287148
MEPE|Q9NQ76	0.12598	0.451054	0.145039	0.384944	0.21979	0.184873	-0.0250458	0.88135
CYB5B|J3KNF8	0.194947	0.384632	0.239292	0.283477	-0.452564	0.0344414	0.351165	0.109049
CACNA1B|F6RH32	0.55535	0.00144424	0.596336	0.000505518	-0.170855	0.366679	0.439719	0.0150399
HRG|P04196	-0.496758	0.0015116	-0.524565	0.00072271	0.2166	0.191492	-0.424805	0.00785065
JAG1|P78504	0.0760657	0.649904	0.0881494	0.598705	0.222815	0.17875	-0.0505283	0.763212
F2|P00734	-0.537512	0.000501397	-0.60322	6.10804e-05	0.309304	0.0588094	-0.500023	0.00139059
PAMR1|Q6UXH9-2	0.0978273	0.559013	0.0369428	0.825716	0.28794	0.0795973	-0.0831687	0.619597
SLITRK2|Q9H156	-0.105829	0.527149	-0.073287	0.661916	0.276487	0.0928826	-0.20972	0.206329
YIPF3|E7EQR8	-0.0107397	0.948975	0.0582175	0.728454	-0.110468	0.509093	0.0415848	0.80422
MYL2|P10916	-0.0528106	0.781659	-0.0950534	0.617328	-0.224159	0.233723	0.076928	0.686178
PIN1|Q13526	-0.0555024	0.770817	0.00243739	0.989801	-0.359351	0.0511381	0.143119	0.450558
SPTY2D1|Q68D10	0.527006	0.00977016	0.562386	0.00521737	-0.645106	0.000888326	0.65173	0.00075383
DEFB127|Q9H1M4	-0.161638	0.39347	-0.298854	0.10866	0.00765437	0.967979	-0.104229	0.583608
HINT1|P49773	-0.0504925	0.763376	0.114919	0.492066	-0.326456	0.0454604	0.119374	0.475322
KRT86|O43790	-0.565802	0.00605842	-0.442758	0.0390599	0.247303	0.267174	-0.495012	0.0191664
MAN1C1|Q9NR34	-0.15319	0.358506	-0.110591	0.50862	0.271747	0.0988557	-0.231655	0.161683
PDGFD|Q9GZP0	-0.57442	0.000162392	-0.502392	0.00130818	0.18894	0.25593	-0.467367	0.00309179
CEND1|Q8N111	0.467042	0.0031153	0.31528	0.0538439	-0.296326	0.070845	0.443473	0.0052921
APOC1|P02654	-0.548142	0.000367251	-0.617716	3.59937e-05	0.293241	0.0739717	-0.498662	0.00143995
C1QTNF5|Q9BXJ0	0.165714	0.320075	0.0723688	0.665904	-0.325383	0.0462166	0.259366	0.115841
TNFRSF1A|P19438	0.50292	0.00129043	0.299222	0.0680044	-0.0595929	0.72229	0.351275	0.0305789
WSCD1|Q658N2	-0.162642	0.329254	0.0344498	0.837315	0.0101321	0.951858	-0.125269	0.453632
B4GALT1|P15291	0.0528897	0.752486	0.0241586	0.885524	0.163406	0.326955	-0.0605486	0.718017
PGP|A6NDG6	0.381431	0.0181344	0.283759	0.0842641	-0.436247	0.00618074	0.46674	0.00313724
OSCAR|A0A087WV17	0.0659952	0.693831	-0.0641331	0.702068	-0.000189093	0.999101	0.0408104	0.807797
CLEC9A|Q6UXN8	-0.134534	0.470564	-0.13403	0.472244	0.184647	0.320025	-0.182043	0.327015
SPRN|Q5BIV9	-0.162581	0.329439	-0.231117	0.162686	0.261803	0.112334	-0.240601	0.145644
UBE2L3|P68036-3	0.0189295	0.910188	0.331267	0.0421925	-0.0976533	0.559716	0.0494997	0.767899
ALDH2|P05091	-0.286197	0.081518	-0.263772	0.109561	-0.0171436	0.918632	-0.180678	0.277686
EFCAB14|O75071	0.194553	0.241813	0.232421	0.160262	0.163453	0.326815	0.029797	0.85905
CHID1|Q9BWS9	-0.470057	0.00290328	-0.347649	0.032462	0.350484	0.0309817	-0.475136	0.0025745
CNTN4|Q8IWV2-3	0.238534	0.149242	0.513718	0.000970989	-0.178803	0.282787	0.240506	0.145808
CLEC7A|Q9BXN2	0.0716873	0.66887	0.0830889	0.619934	0.0981126	0.557862	-0.0128613	0.938912
LAMB1|E7EPA6	0.177378	0.286704	0.122501	0.46375	-0.0766741	0.647285	0.156932	0.346744
VLDLR|P98155	0.165512	0.320675	0.290552	0.0767857	-0.157728	0.344272	0.179366	0.281248
PCDHGC5|Q9Y5F6	0.217296	0.190034	0.288611	0.0788668	-0.00635907	0.969775	0.144138	0.387935
TNFRSF8|P28908	-0.135351	0.417809	-0.175054	0.293166	0.32938	0.0434511	-0.253419	0.12474
LYNX1|Q9BZG9-2	0.134741	0.419933	0.0833084	0.619007	0.206607	0.213298	-0.0284156	0.865523
TNFRSF14|Q92956	-0.0488344	0.797747	-0.0168713	0.929489	0.21167	0.261486	-0.115023	0.545011
TAX1BP1|B8ZZD4	0.181648	0.27507	0.454818	0.00411957	-0.0389069	0.816605	0.137842	0.409211
VAT1L|Q9HCJ6	0.0814113	0.62704	0.113218	0.49854	-0.0331832	0.84322	0.0804253	0.631233
RAP1GAP|X6R8W7	0.722454	3.03896e-07	0.614806	4.01094e-05	-0.459273	0.00372509	0.680445	2.60025e-06
NPTN|Q9Y639-5	0.327289	0.0448804	0.393541	0.0145071	-0.218992	0.186514	0.315675	0.053528
FZD8|Q9H461	-0.0872707	0.602368	-0.223346	0.17769	0.202875	0.221865	-0.166945	0.316443
MMP28|Q9H239	-0.00735506	0.965043	0.0513296	0.759568	0.104988	0.530457	-0.0725794	0.664989
POFUT1|Q9H488	-0.0117694	0.949895	-0.0835461	0.654996	-0.00220753	0.990596	-0.0281843	0.880367
ANKRD33B|A6NCL7	0.365187	0.0241671	0.447169	0.00488193	-0.0531743	0.751196	0.262523	0.111314
ERLIN2|O94905	0.0586547	0.758174	0.0574755	0.762897	0.0468296	0.80589	0.00922092	0.961429
TOLLIP|Q9H0E2	-0.0129286	0.945939	0.0936302	0.62263	0.265642	0.155958	-0.122858	0.51777
TMEM132B|Q14DG7	0.391776	0.014994	0.362379	0.0253624	-0.00720262	0.965768	0.26557	0.107074
ATP2A2|P16615	0.00969995	0.953909	-0.0138707	0.934128	-0.207763	0.210691	0.108951	0.514964
CMBL|Q96DG6	-0.106769	0.523467	-0.0377261	0.82208	-0.353468	0.0294841	0.0976342	0.559793
SIRPA|P78324	0.0411328	0.806307	0.164354	0.32412	-0.150732	0.36636	0.0949188	0.570813
ALAD|P13716	-0.05411	0.74696	0.0680324	0.684859	-0.278445	0.0904981	0.0918881	0.583227
ARG1|P05089	0.0810024	0.628778	0.182925	0.271652	-0.151287	0.364579	0.113706	0.496677
GPR180|Q86V85	0.190417	0.252164	0.374188	0.0206467	0.0951675	0.569799	0.0907715	0.587831
CACYBP|Q9HB71	0.352975	0.0297273	0.495025	0.00157954	-0.266573	0.105705	0.349508	0.0314847
PFN1|P07737	-0.148865	0.372395	-0.102258	0.541261	-0.0253552	0.879895	-0.0850334	0.61174
HEPH|Q9BQS7-3	-0.354918	0.0287783	-0.175609	0.291613	0.12554	0.452648	-0.283997	0.0839935
FBLN7|Q53RD9	0.0717544	0.668578	0.109645	0.512275	0.219498	0.185472	-0.0599929	0.720501
CAMP|J3KNB4	-0.401141	0.0642732	-0.354854	0.105125	0.0614518	0.785879	-0.270995	0.222515
PDIA3|P30101	-0.17971	0.280312	-0.115634	0.489357	-0.0525551	0.754003	-0.0791657	0.636605
PTPRG|P23470	0.253242	0.125013	0.362181	0.0254485	-0.133996	0.42253	0.235298	0.155003
PTPRN2|Q92932	0.0639633	0.70282	0.0693842	0.678929	0.392575	0.014772	-0.138255	0.407797
PRL|Q5I0G2	-0.243982	0.139896	-0.284438	0.0834927	0.35733	0.0276345	-0.328298	0.0441858
ITFG1|Q8TB96	-0.157463	0.345092	-0.23853	0.149249	0.0944306	0.572804	-0.140645	0.39966
SCUBE1|Q8IWY4	-0.225774	0.172899	-0.488096	0.0018788	0.167253	0.315538	-0.232637	0.159861
COMP|P49747	-0.230623	0.163612	-0.373087	0.0210527	0.00608804	0.971062	-0.147158	0.377963
FREM1|Q5H8C1	-0.190897	0.303625	-0.10563	0.571705	0.321045	0.0782384	-0.225051	0.223518
STMN3|Q9NZ72	0.306737	0.0610507	0.251845	0.127178	0.079766	0.634042	0.147949	0.375378
ABAT|H3BRN4	-0.079601	0.634747	-0.0222215	0.89465	-0.161899	0.331498	0.0291417	0.862119
FAM107B|Q9H098-2	-0.250292	0.182203	-0.220104	0.242512	-0.0745218	0.695521	-0.135887	0.473999
BCAP31|P51572-2	-0.224081	0.304011	-0.197427	0.366549	0.3182	0.138951	-0.312344	0.146777
EDN3|P14138	0.173414	0.297783	0.102492	0.540329	-0.164018	0.325124	0.189853	0.253597
HIST1H4A|P62805	-0.504039	0.00125348	-0.473534	0.0026745	0.188368	0.257398	-0.413647	0.00983768
FBXO24|O75426-2	0.491337	0.00173312	0.504372	0.00124268	-0.49392	0.00162426	0.554147	0.000306595
KCNA2|P16389	0.106488	0.637166	0.130179	0.563658	0.137793	0.540862	-0.00170956	0.993976
IGHG1|A0A087X010	-0.0521376	0.755897	-0.118894	0.477112	-0.0354372	0.832717	-0.0240404	0.886081
GPT|P24298	0.0337196	0.840718	-0.00691065	0.967154	-0.360544	0.0261699	0.190017	0.25318
HLA-B|P30493	0.153698	0.417423	-0.0203208	0.91512	0.0219348	0.908405	0.0759438	0.689994
AGT|P01019	-0.138323	0.407564	-0.291602	0.0756773	0.240409	0.145976	-0.212732	0.199738
CYBB|P04839	-0.293075	0.185605	-0.408304	0.0592272	0.0372247	0.869366	-0.211834	0.343949
EEF1B2|P24534	-0.368778	0.0449244	-0.229359	0.222767	0.039928	0.834069	-0.254716	0.174342
ANXA3|P12429	-0.579104	0.00378557	-0.532353	0.00892379	0.0967551	0.660533	-0.379797	0.0738505
ACHE|P22303	0.332677	0.0412715	0.287463	0.0801191	-0.350216	0.031119	0.3745	0.0205327
LDHA|P00338-3	0.328437	0.0440914	0.252088	0.1268	-0.425041	0.00781255	0.42038	0.00859292
CLSTN1|O94985-2	0.195523	0.300458	0.320063	0.0846612	-0.0285528	0.880942	0.155929	0.410613
SERPINB8|P50452	0.1896	0.306984	-0.0699038	0.708649	0.00893654	0.961945	0.129513	0.487433
FZD4|Q9ULV1	-0.292825	0.164948	-0.33772	0.10653	0.370583	0.0746423	-0.367001	0.0777144
CKB|P12277	-0.350687	0.0308777	-0.285065	0.0827839	0.111721	0.50427	-0.266419	0.105914
GPIHBP1|Q8IV16	0.508577	0.00410819	0.517978	0.00336882	-0.199773	0.289863	0.420669	0.0206252
NEFH|P12036	0.0655139	0.695957	0.0252114	0.880571	-0.277213	0.0919929	0.181855	0.274516
DNASE1|P24855	-0.157895	0.343753	-0.212555	0.200121	-0.147733	0.376084	-0.0447761	0.789522
SLIT3|O75094-4	0.203698	0.219958	0.28224	0.086011	-0.217863	0.188852	0.238924	0.148557
PSMA6|G3V5Z7	0.0562349	0.737368	0.139632	0.403097	-0.316841	0.052604	0.186992	0.260954
CEMIP|Q8WUJ3	0.0188695	0.910472	-0.112811	0.500093	-0.139887	0.40223	0.0903506	0.589571
RBKS|Q9H477	0.301004	0.0663013	0.288848	0.0786108	-0.251801	0.127247	0.320573	0.0497319
COL25A1|Q9BXS0	-0.121457	0.467595	-0.169197	0.309866	0.289912	0.0774666	-0.229663	0.165422
HEPACAM|Q14CZ8	0.318555	0.0512691	0.448493	0.00474177	-0.149934	0.368931	0.276777	0.0925272
DCHS1|Q96JQ0	0.0715885	0.6693	-0.069188	0.679789	0.0156928	0.925498	0.047259	0.778136
FXYD6|Q9H0Q3	-0.487147	0.00192347	-0.475937	0.00252579	0.25054	0.129228	-0.422533	0.00822465
MPST|P25325-2	-0.145796	0.442043	0.072129	0.704856	-0.0782809	0.680944	-0.0546748	0.774146
LY6H|O94772-2	0.254973	0.122367	0.235735	0.154216	0.252832	0.125646	0.0474197	0.7774
MXRA7|P84157	0.0830111	0.620263	-0.0907522	0.587911	0.144985	0.385123	-0.0233454	0.889354
PRG2|P13727	-0.388879	0.0158235	-0.496839	0.00150849	0.136589	0.413524	-0.31398	0.0548949
QDPR|P09417	0.159179	0.339795	-0.00257535	0.987757	-0.0734917	0.661029	0.143635	0.389611
TLR3|O15455	0.0601697	0.71971	0.0147751	0.929843	-0.0807479	0.62986	0.0775038	0.643721
PSMB4|P28070	0.252785	0.125718	0.362377	0.0253634	-0.520134	0.000816338	0.417459	0.00911524
LARGE|O95461	0.098051	0.558111	0.130359	0.435342	-0.0598618	0.721087	0.0843026	0.614814
FRZB|Q92765	0.138649	0.406448	0.0748262	0.655252	0.0475356	0.77687	0.0593609	0.723329
C1QBP|Q07021	-0.0459047	0.784341	-0.0864887	0.605637	-0.155734	0.350484	0.0278244	0.868296
SLC4A1|P02730	-0.119234	0.475842	-0.0727019	0.664457	-0.0650593	0.697966	-0.0601716	0.719702
ABCA8|O94911-3	0.385261	0.069459	0.340096	0.112323	-0.186468	0.394265	0.343178	0.108898
GNAI2|P04899-4	-0.337146	0.0684675	-0.303697	0.102778	-0.0363626	0.848709	-0.185873	0.325404
NBPF14|A0A0B4J2B3	-0.171473	0.303306	-0.2392	0.148075	-0.25536	0.121781	-0.00227839	0.989168
STX8|Q9UNK0	0.218421	0.316704	0.228273	0.294813	0.101893	0.643638	0.0578764	0.793085
CD209|Q9NNX6-3	0.339077	0.113472	0.191338	0.381806	-0.169791	0.438618	0.33249	0.121111
NXPE3|Q969Y0	0.0745574	0.741588	0.0886184	0.694934	-0.148347	0.509989	0.11538	0.60914
SYT1|P21579	0.429153	0.00717534	0.443405	0.00529993	-0.357684	0.0274701	0.452374	0.00435106
LRRTM1|Q86UE6	0.093071	0.624718	0.159077	0.401109	-0.163053	0.389286	0.14237	0.452957
RPL31|B7Z4C8	-0.105486	0.640356	-0.0640471	0.777052	0.0595512	0.792359	-0.0931316	0.680174
DPT|Q07507	0.020843	0.901152	-0.0989326	0.55456	-0.135942	0.41576	0.0745862	0.656289
SCARA5|Q6ZMJ2	-0.296075	0.160093	-0.369039	0.0759557	0.510499	0.0108056	-0.42936	0.0362786
PCP4L1|A6NKN8	0.23796	0.150252	0.219394	0.185685	-0.0176128	0.916413	0.163919	0.325419
CTSO|P43234	-0.0302034	0.857147	0.0354673	0.832577	0.108387	0.517154	-0.0665485	0.69139
NEFM|P07197	0.40132	0.0125167	0.365434	0.0240644	-0.488041	0.00188139	0.49219	0.00169648
CA10|Q9NS85	0.0938962	0.574988	0.235973	0.153789	-0.0464192	0.781982	0.0710546	0.671628
FAHD1|Q6P587-3	0.0381969	0.819896	0.217704	0.189183	-0.186104	0.263266	0.124182	0.457592
CACNA1E|Q15878	-0.147651	0.37635	-0.0476235	0.776467	0.216423	0.191864	-0.185344	0.265255
PTK7|Q13308-6	-0.2851	0.0827443	-0.24944	0.130973	-0.0271767	0.871336	-0.167373	0.315187
NPPB|P16860	-0.0711266	0.708779	-0.193176	0.30641	0.133611	0.481502	-0.115125	0.544653
RNASET2|A0A087WZM2	0.0906296	0.588417	-0.123144	0.461388	-0.218312	0.18792	0.167587	0.314561
IGFBP1|P08833	0.258857	0.159686	0.203924	0.271178	-0.180851	0.330246	0.271608	0.139394
SEMA7A|O75326	0.0343993	0.83755	0.0256698	0.878415	0.0303915	0.856266	0.00552859	0.973721
FN3K|Q9H479	0.162218	0.459601	0.307533	0.153437	-0.24381	0.26225	0.219124	0.315111
SFPQ|P23246	-0.267945	0.152268	-0.328727	0.0761178	0.26344	0.159547	-0.2985	0.1091
TMEM132E|Q6IEE7	-0.139273	0.404321	0.0129721	0.938387	0.242731	0.142003	-0.21474	0.195427
SEZ6L|Q9BYH1-4	0.216411	0.191889	0.364643	0.0243948	0.0162903	0.922669	0.130616	0.434433
CAP1|Q01518	-0.0208867	0.900946	0.127357	0.446082	0.0180658	0.91427	-0.019681	0.906638
MXRA5|Q9NR99	-0.012024	0.948813	-0.106562	0.568297	0.32489	0.0745361	-0.150474	0.419095
VSNL1|P62760	0.426805	0.00753357	0.320511	0.0497782	-0.385194	0.0169336	0.455276	0.00407738
TXNDC17|Q9BRA2	0.201026	0.226196	0.143771	0.389159	-0.276784	0.0925186	0.267056	0.105052
CD81|A6NMH8	-0.32231	0.0484384	-0.425297	0.00777156	0.16327	0.327364	-0.271769	0.0988271
SKP1|P63208	0.603742	5.99557e-05	0.441575	0.00551402	-0.224153	0.176087	0.491101	0.0017434
MMRN2|Q9H8L6	0.235197	0.155186	0.217763	0.189059	0.10389	0.53479	0.0926544	0.580077
CSTA|P01040	0.316792	0.0526427	0.256397	0.120222	-0.260248	0.114562	0.329839	0.0431422
RAB11B|Q15907	-0.438429	0.00589972	-0.350708	0.0308673	0.0662357	0.69277	-0.307489	0.0603873
BCL2L13|A0A087WX97	0.451946	0.0043927	0.32056	0.0497416	-0.134601	0.42042	0.366663	0.0235579
FUCA2|Q9BTY2	-0.118737	0.477697	-0.109821	0.511596	-0.110189	0.51017	-0.0158221	0.924885
ACLY|P53396	-0.327136	0.0449868	-0.127108	0.446976	-0.107291	0.521428	-0.159798	0.337894
F13B|P05160	-0.404269	0.0118251	-0.359186	0.0267807	-0.0275145	0.86975	-0.256488	0.120085
TBR1|Q16650	-0.343449	0.117601	-0.39211	0.0710943	0.139091	0.537019	-0.305636	0.16659
HLA-B|P30462	-0.216956	0.190745	-0.457537	0.00387473	0.323622	0.0474795	-0.289053	0.0783897
DNPEP|E7ETB3	-0.305547	0.16672	-0.220952	0.323082	-0.193322	0.388684	-0.0942582	0.676507
DDX17|Q92841	0.0280227	0.883137	-0.0740991	0.697167	-0.0929822	0.62505	0.0702853	0.712077
ADAMTS3|O15072	0.168298	0.31248	0.188523	0.257	0.00228431	0.98914	0.114293	0.494445
HTRA1|Q92743	0.25744	0.118668	0.285111	0.0827321	-0.242739	0.141989	0.271772	0.0988236
ENTPD1|P49961-6	0.144027	0.447662	0.106284	0.576168	0.163805	0.387074	0.0179817	0.924861
PLBD1|Q6P4A8	-0.18852	0.318439	-0.221215	0.240081	0.275859	0.140066	-0.25944	0.166214
SQSTM1|Q13501	0.319124	0.0508318	0.356992	0.0277925	-0.391158	0.0151678	0.385445	0.0168562
LYZ|P61626	-0.414762	0.00962139	-0.433527	0.00654709	0.0948788	0.570976	-0.319144	0.0508165
QPCT|Q16769	0.0857949	0.608543	0.0980239	0.55822	0.133068	0.42578	-0.00307924	0.985361
PGM1|P36871	0.236386	0.153048	0.233576	0.158136	-0.0567686	0.734965	0.195017	0.240669
CARKD|Q8IW45	-0.0679927	0.685034	-0.0473476	0.77773	-0.112378	0.50175	0.0204435	0.903037
HLA-DRB1|Q5Y7A7	-0.175307	0.292458	-0.326936	0.0451258	0.310741	0.0575837	-0.261426	0.112872
SUGT1|Q9Y2Z0	0.499801	0.00139851	0.708985	6.29817e-07	-0.425857	0.00768246	0.519017	0.000841583
ENPP2|Q13822-2	-0.15817	0.482042	-0.171764	0.444674	-0.035543	0.875222	-0.0635635	0.778695
C1GALT1|Q9NS00	-0.0892007	0.594335	-0.0793385	0.635867	0.00390001	0.98146	-0.0842718	0.614944
KNG1|P01042-2	-0.563177	0.000232179	-0.580132	0.000134737	0.375462	0.0201846	-0.54093	0.000454151
LPA|P08519	-0.194427	0.242124	-0.0570419	0.733735	-0.359613	0.0265872	0.0560827	0.738054
C1orf159|Q96HA4	0.317262	0.0875746	0.228684	0.224168	0.0858535	0.651923	0.171925	0.363642
HBEGF|Q99075	0.188819	0.309018	0.184726	0.319813	-0.0396227	0.832398	0.147937	0.42707
MDGA2|Q7Z553-3	0.198427	0.232382	0.231038	0.162834	0.109352	0.513409	0.0765576	0.647787
OSMR|Q99650	-0.382524	0.0177786	-0.43058	0.00696493	0.340061	0.0367112	-0.40947	0.0106845
PSD3|Q9NYI0	-0.128412	0.549847	0.16335	0.445659	-0.108795	0.612828	-0.029476	0.89125
INA|Q16352	-0.178425	0.283822	-0.136486	0.413881	0.00860868	0.95909	-0.108591	0.516363
NAGK|Q9UJ70-2	-0.107771	0.519553	0.0203618	0.903423	-0.110522	0.508886	-0.00561573	0.973307
CALML5|Q9NZT1	-0.033914	0.839812	-0.0918863	0.583234	-0.0676695	0.686454	-0.000135506	0.999356
CTNND2|Q9UQB3	0.10435	0.635619	0.120906	0.582641	-0.388839	0.0666925	0.255094	0.240105
SCAP|Q12770	-0.5077	0.00418377	-0.280392	0.133405	0.293892	0.114944	-0.480915	0.0071403
AHSA1|O95433	0.469653	0.00293097	0.32423	0.0470408	-0.454825	0.00411895	0.525585	0.000702561
OLFML2B|Q68BL8	-0.140195	0.401185	-0.215056	0.194754	0.258577	0.116994	-0.208159	0.209804
MASP1|P48740-3	-0.162618	0.329327	-0.089355	0.593694	0.0676905	0.686362	-0.124157	0.457682
TPM1|P09493	-0.0877247	0.600474	-0.105761	0.52742	-0.151653	0.363405	0.0230734	0.890635
ZG16B|Q96DA0	-0.377039	0.0365403	-0.24408	0.185752	0.129707	0.486775	-0.269345	0.14285
LILRB1|Q8NHL6-3	-0.162213	0.33055	-0.239625	0.147334	0.159818	0.337834	-0.179729	0.28026
COL4A5|P29400-2	-0.240227	0.269547	-0.156119	0.47687	0.284866	0.187679	-0.247973	0.253933
LY86|O95711	-0.0586644	0.726449	-0.0721048	0.667053	0.174046	0.295997	-0.1122	0.502434
IGFBP6|F8VYK9	-0.457267	0.00389844	-0.60817	5.11384e-05	0.433289	0.00657995	-0.505501	0.00120663
NUDT1|P36639	0.0090292	0.962231	0.0335581	0.860259	-0.127501	0.501949	0.0726776	0.702712
MCFD2|Q8NI22	0.122493	0.463779	0.0196784	0.90665	0.229027	0.166628	-0.0414852	0.80468
CYR61|O00622	0.604409	5.85441e-05	0.610578	4.68528e-05	-0.333396	0.0408084	0.537937	0.000495292
LRP11|Q86VZ4	0.454344	0.00416364	0.406187	0.011393	0.0652569	0.697093	0.254957	0.122391
PPIA|P62937	0.412236	0.0101171	0.499398	0.00141304	-0.614912	3.99519e-05	0.558243	0.000270539
BST1|A6NC48	-0.322742	0.048121	-0.535174	0.0005362	0.396178	0.0138045	-0.39991	0.0128593
SDK2|Q58EX2-4	0.0840529	0.615866	0.058152	0.728747	0.18592	0.263746	-0.0333424	0.842478
IGHG1|A0A087WV47	-0.305193	0.0624318	-0.362749	0.0252023	-0.135804	0.41624	-0.142815	0.392352
SIGLEC9|Q9Y336-2	0.302144	0.0652305	0.336784	0.0386815	-0.296241	0.0709292	0.344034	0.034433
FAT1|A0A087WVP1	0.145484	0.383475	0.230734	0.163404	-0.118743	0.477674	0.154298	0.354998
ADAMTSL3|P82987	0.117621	0.481875	0.117673	0.48168	0.224273	0.175849	-0.0333365	0.842505
CALB1|P05937	-0.0144794	0.931244	0.0356575	0.831692	-0.28256	0.0856408	0.127906	0.444107
VPS41|P49754	0.52232	0.0126419	0.436388	0.0423105	-0.542263	0.0091293	0.610476	0.00254933
INAFM2|P0DMQ5	-0.0758657	0.650766	0.0172652	0.918057	-0.165006	0.322177	0.0237979	0.887222
GPR37|O15354	0.268258	0.103436	0.245794	0.136885	0.0867939	0.60436	0.128024	0.443682
ACTN3|Q08043	-0.251515	0.127695	-0.30272	0.0646944	0.00408062	0.980602	-0.159684	0.338244
ADAM15|Q13444	-0.0422346	0.801222	0.115032	0.491638	-0.109577	0.512538	0.0307146	0.854754
NRXN1|E7ETA5	-0.179542	0.28077	-0.0948371	0.571145	0.315341	0.0537955	-0.268709	0.102835
ESAM|Q96AP7	0.049267	0.76896	0.0955343	0.568306	0.160584	0.335494	-0.0488054	0.771066
RPL23A|A8MUS3	-0.368146	0.0453211	-0.365756	0.0468471	0.256948	0.170468	-0.360437	0.0503896
FOLR3|A0A087WXL1	0.100161	0.598458	-0.186114	0.324765	0.306168	0.0998699	-0.0715591	0.707086
TIMP3|P35625	0.285984	0.0817551	0.204521	0.218059	-0.363149	0.0250299	0.362346	0.0253768
ATP5A1|P25705	-0.170224	0.306896	-0.288149	0.0793687	-0.0032129	0.984726	-0.105015	0.530353
CFP|P27918	-0.421557	0.00838987	-0.398428	0.0132277	-0.104299	0.533175	-0.225182	0.174058
ATP5B|P06576	-0.265511	0.107155	-0.269718	0.1015	0.0665726	0.691284	-0.18955	0.254368
SHISA7|A6NL88	0.346917	0.0328537	0.401042	0.0125836	0.116606	0.485689	0.162831	0.328685
HAL|P42357	-0.221412	0.231292	-0.100049	0.592303	0.170944	0.357857	-0.185444	0.317902
JAG2|Q9Y219	-0.0823081	0.623238	-0.164328	0.324197	0.0298562	0.858772	-0.0577367	0.730612
FGFR1|P11362-21	-0.0928083	0.579445	0.0671994	0.688523	0.123063	0.461686	-0.121174	0.468642
TMEFF1|Q8IYR6	0.410146	0.0105433	0.349565	0.0314551	0.00917637	0.956395	0.260577	0.114088
UBA1|P22314	-0.391948	0.0149459	-0.279846	0.0888213	-0.093062	0.578404	-0.203211	0.221085
GLCE|O94923	-0.158627	0.394039	0.0630407	0.736187	-0.000953821	0.995937	-0.103349	0.580084
HIST1H3A|P68431	-0.496908	0.00150582	-0.394362	0.0142851	0.158599	0.341579	-0.399222	0.0130292
NCAM1|H7BYX6	0.25068	0.181503	0.266919	0.153905	0.184031	0.330307	0.0635903	0.738503
ZFPL1|O95159	-0.306877	0.0609269	-0.343701	0.0346193	0.0749186	0.654852	-0.236357	0.1531
DPP4|P27487	-0.489846	0.00179886	-0.573698	0.000166227	0.236	0.15374	-0.425701	0.00770714
SLIT1|O75093	0.224627	0.224415	0.281251	0.125346	-0.0176706	0.924831	0.0887398	0.634989
PTPRK|E9PGC5	0.189968	0.253303	0.244811	0.138513	0.00408068	0.980602	0.118262	0.479473
IFI6|P09912-3	-0.22095	0.182507	-0.118381	0.479029	0.288595	0.0788849	-0.274232	0.0956884
C7|P10643	-0.0884983	0.597253	-0.0216765	0.89722	0.0163856	0.922218	-0.0526737	0.753465
RNF130|E5RI87	-0.0679012	0.685436	-0.253798	0.124159	0.0156405	0.925745	-0.0605725	0.71791
EPHA10|J3KQG3	0.192726	0.246348	0.430262	0.00701141	0.0892234	0.59424	0.0840563	0.615852
CP|D6RE86	-0.593182	8.67984e-05	-0.588263	0.000102673	0.193813	0.243642	-0.474833	0.00259319
VGF|O15240	-0.12229	0.464525	-0.0724261	0.665655	0.494151	0.00161483	-0.308137	0.05982
ATP6AP2|O75787	-0.0260429	0.876662	-0.073972	0.658947	0.145959	0.381904	-0.0873597	0.601997
CXCL16|Q9H2A7	0.506161	0.001186	0.459239	0.00372794	-0.230423	0.163988	0.433407	0.00656366
SLC12A2|P55011	0.030219	0.857073	0.153464	0.357636	0.0814645	0.626815	-0.0214313	0.898377
FAM49B|Q9NUQ9	0.246348	0.135975	0.24212	0.14304	-0.116031	0.487861	0.223279	0.177822
WIF1|Q9Y5W5	0.232256	0.160567	0.240505	0.14581	0.226541	0.171406	0.0362455	0.828957
NIF3L1|Q9GZT8	0.317687	0.0519414	0.36533	0.0241074	-0.504066	0.00125262	0.448108	0.00478214
MYH7|P12883	-0.165484	0.320758	-0.156396	0.348415	-0.102813	0.539057	-0.0399334	0.811852
RPN1|P04843	0.0589773	0.789235	-0.16276	0.458082	0.160086	0.465599	-0.0249481	0.910037
TNFSF8|P32971	0.361921	0.0255621	0.293951	0.0732425	-0.202209	0.22342	0.336562	0.0388179
LPL|P06858	0.0230288	0.902134	-0.11424	0.540584	0.160056	0.389737	-0.0919432	0.622772
HGFAC|Q04756	-0.311909	0.0566016	-0.452047	0.00438282	0.143567	0.389838	-0.275887	0.0936235
PDPN|Q86YL7-3	0.0616294	0.713196	0.0506276	0.762761	-0.0556514	0.739998	0.080206	0.632167
SLC24A2|Q9UI40	0.0294236	0.860799	0.150959	0.365629	0.110142	0.510355	-0.0349242	0.835105
ARSK|Q6UWY0	-0.363847	0.0247318	-0.286944	0.0806908	-0.112365	0.501801	-0.180657	0.277742
MRC1|P22897	0.141977	0.395166	0.152688	0.360102	0.087584	0.601061	0.0440653	0.792789
LAYN|Q6UX15-2	0.0808354	0.629488	-0.106152	0.525884	0.18996	0.253325	-0.0428073	0.798581
HIBADH|P31937	0.0705412	0.673869	0.0910639	0.586624	-0.0449332	0.7888	0.0697615	0.677277
TGFB2|P61812-2	-0.397119	0.0135607	-0.387475	0.016239	0.0455136	0.786135	-0.272297	0.0981486
SERPINA5|P05154	-0.622107	3.05058e-05	-0.622717	2.98073e-05	0.180454	0.278293	-0.483484	0.00210463
H6PD|R4GMU1	-0.300498	0.0667816	-0.42939	0.00714008	0.0164917	0.921716	-0.199721	0.229288
NSF|P46459	0.37356	0.0208774	0.418757	0.00887994	-0.225548	0.173342	0.350056	0.0312017
SPP1|P10451-2	0.357176	0.0942988	0.0743829	0.735889	-0.225239	0.301453	0.3055	0.156314
SUSD2|Q9UGT4	0.238957	0.195448	0.200478	0.279533	-0.34651	0.0561794	0.268741	0.143783
CSTB|P04080	0.231285	0.162373	0.185574	0.264651	-0.535395	0.000532826	0.396375	0.013753
0|P06313	-0.354187	0.0291322	-0.418027	0.00901171	-0.128828	0.440801	-0.168396	0.312194
HNRNPH1|G8JLB6	-0.216921	0.190818	-0.228789	0.167082	-0.00591894	0.971866	-0.127742	0.444695
CCDC126|Q96EE4	0.328688	0.116831	0.0404465	0.851155	-0.0496357	0.817839	0.238207	0.262328
TRH|P20396	0.610685	0.00196775	0.549709	0.00658308	-0.306714	0.154592	0.531763	0.00901418
PKD1|P98161	-0.414046	0.00975976	-0.432567	0.00668077	0.165051	0.322042	-0.333889	0.0404929
IMPG2|Q9BZV3	0.0870497	0.647383	0.0642791	0.73577	-0.05231	0.78368	0.0663179	0.727699
LGALS3|P17931	-0.473045	0.0027057	-0.355116	0.0286827	0.275556	0.0940332	-0.440457	0.0056486
APLP1|K7EMN4	0.361386	0.0257968	0.256201	0.120515	0.175414	0.29216	0.144239	0.3876
CAMK2G|Q13555-6	0.513824	0.000968225	0.49613	0.0015359	-0.607505	5.23829e-05	0.616887	3.71254e-05
SYT1|J3KQA0	0.47823	0.0209868	0.434886	0.0380951	-0.412568	0.0504157	0.493935	0.0165985
CXADR|P78310	0.404207	0.0118393	0.359375	0.0266951	-0.0798107	0.633852	0.28573	0.0820379
TMCO3|Q6UWJ1	0.326128	0.138544	0.352651	0.107455	-0.198124	0.376777	0.297864	0.178188
COL1A2|P08123	0.15392	0.356192	-0.144252	0.387559	-0.0426154	0.799466	0.11119	0.506311
KIAA0513|O60268	-0.100593	0.647898	-0.163692	0.455476	0.202499	0.35411	-0.149512	0.495942
LRP6|O75581	-0.08344	0.618451	-0.0295077	0.860404	-0.0253138	0.880089	-0.036802	0.826371
RTN4R|H7C215	-0.264545	0.108486	-0.0334867	0.841805	0.279701	0.0889941	-0.310562	0.057735
CD44|P16070	0.151227	0.364771	-0.0391173	0.81563	-0.256064	0.120722	0.225836	0.172779
HSPA1B|P08107	-0.286258	0.0814497	-0.201777	0.224432	0.0918256	0.583484	-0.219057	0.18638
VWF|P04275	-0.197749	0.234014	-0.139345	0.404074	0.444786	0.0051431	-0.341745	0.035731
FBN2|P35556	0.125291	0.568937	0.234771	0.280903	-0.310974	0.148653	0.26255	0.226164
SEZ6L2|Q6UXD5	0.351187	0.0306232	0.270585	0.100364	0.121457	0.467597	0.154537	0.354243
FAM198B|Q6UWH4-2	-0.128886	0.440593	-0.0424416	0.800267	0.378773	0.0190246	-0.268503	0.10311
GNAS|P63092-4	-0.389464	0.015653	-0.39988	0.0128664	0.218482	0.187568	-0.340131	0.0366701
KRT25|Q7Z3Z0	-0.27374	0.143261	-0.25686	0.170619	0.220761	0.241071	-0.276445	0.139192
TMEM59|Q9BXS4	0.206756	0.212961	0.277526	0.0916121	-0.0297141	0.859438	0.133916	0.422808
CD55|P08174-7	0.239269	0.147954	0.191076	0.250494	0.253934	0.123949	0.0348926	0.835252
PRCP|P42785	-0.283932	0.0840665	-0.324841	0.0466024	-0.0536502	0.749041	-0.158239	0.342691
RPUSD3|Q6P087	0.0340937	0.880274	0.0813506	0.718927	0.150749	0.503085	-0.0469215	0.835738
FRRS1L|Q9P0K9	0.00990694	0.952927	0.0903811	0.589444	0.267889	0.10393	-0.124145	0.457727
SDC2|P34741	-0.181718	0.274883	-0.241263	0.144506	-0.0902198	0.590112	-0.0744345	0.656945
ITLN1|Q8WWA0	-0.110224	0.562021	-0.318891	0.0858715	-0.0165082	0.931003	-0.054938	0.773087
SCARB2|Q14108	0.279663	0.0890397	0.287811	0.0797378	0.0239006	0.886739	0.167294	0.315419
F12|P00748	-0.441974	0.00546668	-0.46145	0.00354451	0.250736	0.128918	-0.396774	0.0136496
B4GALNT4|Q76KP1	0.315235	0.0538803	0.376185	0.0199265	0.0422423	0.801186	0.192678	0.246468
AMY2A|P04746	-0.266829	0.21841	-0.420734	0.0455931	0.297186	0.168475	-0.277079	0.200561
TNFSF12|O43508	0.12449	0.456466	0.132589	0.42746	-0.18337	0.270469	0.159049	0.340195
SRI|P30626	-0.423651	0.0494405	-0.375233	0.0852893	-0.0402184	0.858958	-0.25088	0.260093
CRISPLD1|Q9H336	0.241359	0.198827	0.240784	0.199932	0.172138	0.363037	0.0535071	0.778849
HARS|P12081	-0.240965	0.268033	-0.185315	0.397249	0.014131	0.948975	-0.17206	0.432434
ARSB|P15848	-0.312752	0.0559022	-0.378344	0.0191718	0.0588934	0.725423	-0.226013	0.172433
FGG|P02679	-0.308026	0.0599172	-0.288173	0.079343	-0.00851184	0.95955	-0.195021	0.24066
CHPF|Q8IZ52	0.301113	0.0661985	0.25593	0.120922	-0.0773048	0.644575	0.231722	0.161559
PLXND1|Q9Y4D7	-0.327144	0.0449813	-0.402002	0.0123538	0.12267	0.463126	-0.268692	0.102858
MGAT2|Q10469	-0.117547	0.482153	-0.159489	0.338842	0.363602	0.0248359	-0.245776	0.136915
EPHA6|A0A0B4J1T8	-0.240064	0.146572	-0.154696	0.353744	0.360353	0.0262548	-0.333735	0.0405911
OGN|P20774	-0.436227	0.00618338	-0.460971	0.00358358	0.466284	0.00317067	-0.509367	0.00109011
CX3CL1|H3BSR6	-0.132842	0.42657	-0.0473988	0.777495	0.431071	0.00689376	-0.280073	0.0885515
HIST1H1E|P10412	-0.409365	0.0107066	-0.374107	0.0206764	0.24095	0.145042	-0.390895	0.0152424
BDNF|P23560-4	-0.203758	0.219818	-0.137194	0.41144	0.483935	0.00208154	-0.370981	0.0218484
NAGLU|P54802	-0.259752	0.11528	-0.126872	0.447827	-0.164859	0.322613	-0.095765	0.567368
DNAJA1|P31689	0.605356	5.65934e-05	0.560134	0.00025521	-0.27714	0.0920826	0.525248	0.000709173
BROX|Q5VW32	-0.480185	0.0237092	-0.504537	0.0166383	0.185343	0.408929	-0.417728	0.0530573
MYH9|P35579	-0.27179	0.0988005	-0.137206	0.411397	0.023531	0.88848	-0.183641	0.269749
LCAT|P04180	-0.335436	0.0395168	-0.202933	0.221732	0.177614	0.286051	-0.297048	0.0701282
CCT2|P78371	-0.30632	0.0614215	-0.216446	0.191816	0.0740349	0.658675	-0.235878	0.153959
MPZ|P25189-2	-0.257868	0.118036	-0.19997	0.228697	-0.133828	0.423117	-0.115792	0.48876
RNF149|Q8NC42	-0.0480557	0.827632	-0.112547	0.60915	-0.138544	0.528411	0.0367409	0.867817
LINGO1|Q96FE5	0.073432	0.661288	0.0763286	0.648772	0.232437	0.160233	-0.0681405	0.684384
LRP1|Q07954	0.315286	0.0538394	0.267072	0.105031	-0.346037	0.0333291	0.377271	0.0195437
ARSA|A0A0C4DFZ2	-0.175222	0.292695	-0.180201	0.278977	-0.203655	0.220056	-0.00667417	0.968278
SORD|Q00796	-0.391461	0.0150825	-0.33619	0.0390478	0.0547215	0.744196	-0.260128	0.114736
MEGF9|Q9H1U4	0.443482	0.00529105	0.421394	0.00841772	-0.0408417	0.807652	0.30387	0.0636335
CSF1|P09603	-0.242891	0.141732	-0.19487	0.241031	0.27657	0.0927813	-0.282379	0.0858501
RPS4X|P62701	-0.347073	0.113525	-0.22961	0.303989	0.0178502	0.937157	-0.232645	0.297464
OGDH|E9PCR7	-0.307774	0.0601376	-0.365705	0.023952	0.0724439	0.665578	-0.227704	0.169159
TKT|P29401-2	0.166308	0.318321	0.146188	0.38115	-0.451606	0.00442603	0.334412	0.0401609
NTRK3|Q16288	0.154899	0.353103	0.380301	0.0185086	-0.104711	0.531547	0.151312	0.364499
SEMA3G|Q9NS98	-0.209805	0.206141	-0.0274492	0.870057	0.226355	0.171768	-0.252123	0.126746
VAPA|Q9P0L0-2	0.329803	0.0431664	0.50961	0.00108313	-0.220728	0.182959	0.316179	0.0531274
SEMA3E|O15041	-0.165652	0.320259	-0.196293	0.237547	0.052368	0.754852	-0.141487	0.396814
MSTN|O14793	0.0127656	0.939366	0.14249	0.393443	0.257533	0.118532	-0.112455	0.501457
DKK3|F6SYF8	0.330171	0.0429196	0.359977	0.0264232	0.00385266	0.981685	0.220741	0.182933
NOTCH1|P46531	0.345178	0.033799	0.322882	0.0480183	-0.0409343	0.807224	0.260611	0.114039
KNG1|P01042	-0.46773	0.00306579	-0.550998	0.000337179	0.269639	0.101604	-0.428623	0.00725484
ZYX|Q15942	0.0906887	0.680689	0.252166	0.24573	-0.277206	0.200346	0.181171	0.408073
FCGR3A|M9MML0	0.156175	0.349102	0.179146	0.281848	-0.293463	0.0737434	0.2376	0.150888
ACTN2|P35609	-0.246553	0.135638	-0.299741	0.0675046	-0.0155851	0.926008	-0.146159	0.381245
MAPT|P10636	0.782215	6.64134e-09	0.596642	7.69989e-05	-0.690373	1.61692e-06	0.824233	2.03147e-10
TWF2|Q6IBS0	0.478737	0.00236162	0.532962	0.000571106	-0.398358	0.0132454	0.504937	0.00122451
CLPX|O76031	-0.403085	0.0272001	-0.129866	0.493982	0.0118759	0.950336	-0.25594	0.172209
INSR|P06213	0.168375	0.37378	0.177364	0.348426	0.106751	0.574482	0.0496553	0.794419
NPTX2|P47972	-0.116857	0.484745	-0.190933	0.250856	0.533155	0.000567982	-0.318727	0.0511361
HLA-B|P30498	0.0664348	0.763281	-0.0167166	0.939655	0.24514	0.259574	-0.0678686	0.758318
ABHD14B|Q96IU4	-0.021256	0.899203	-0.0305832	0.855369	-0.170081	0.307307	0.0733248	0.661753
IMPA1|P29218-3	0.475365	0.00256052	0.389422	0.0156652	-0.284109	0.0838654	0.440081	0.00569443
SPOCK1|Q08629	0.00511602	0.975681	0.14655	0.379961	-0.17332	0.298048	0.0791543	0.636654
TF|P02787	-0.254028	0.123806	-0.404008	0.0118851	-0.0597427	0.72162	-0.137515	0.410337
SBSN|Q6UWP8	0.308715	0.0593174	0.270978	0.099852	-0.270909	0.0999418	0.320067	0.0501134
QSOX2|Q6ZRP7	-0.178493	0.283635	-0.142395	0.393759	0.516508	0.000900808	-0.363201	0.0250075
HSPB11|X6R7Y7	0.300999	0.162818	0.124891	0.57018	-0.318844	0.138109	0.358082	0.0934073
FLG|P20930	0.258854	0.116587	0.118698	0.477842	-0.209283	0.207298	0.264367	0.108734
RPS14|P62263	-0.14318	0.504489	-0.207827	0.329817	0.0373048	0.862605	-0.107131	0.618305
FLT4|P35916	-0.447928	0.00480116	-0.273444	0.0966851	0.281132	0.0873033	-0.418775	0.00887666
LINGO2|Q7L985	0.209855	0.336521	0.0291503	0.89496	0.00290832	0.989492	0.0805112	0.714977
ACTA1|P68133	-0.399808	0.0128842	-0.448582	0.00473255	-0.0163996	0.922152	-0.249167	0.13141
F3|P13726	0.0676801	0.686408	0.0187779	0.910905	-0.171996	0.301812	0.114034	0.49543
CCT6A|P40227	-0.552404	0.00767838	-0.535066	0.0102901	0.388429	0.0740264	-0.530864	0.011022
FN1|P02751-15	-0.186008	0.263517	-0.284567	0.0833456	0.513122	0.000986582	-0.373836	0.0207758
SFXN1|Q9H9B4	-0.331754	0.131471	-0.391414	0.0716418	0.0850529	0.706671	-0.23226	0.298286
RPS25|P62851	-0.152026	0.362212	-0.153794	0.356591	0.100161	0.549628	-0.142462	0.393536
CFL2|Q9Y281	0.0406047	0.808747	0.09056	0.588705	-0.391124	0.0151775	0.217556	0.189492
MYH2|Q9UKX2	-0.105167	0.529754	-0.162977	0.328244	-0.160091	0.336998	0.0155736	0.926062
EMILIN1|A0A0C4DFX3	-0.23002	0.213191	-0.336972	0.06378	0.16794	0.366491	-0.228444	0.216429
PSMD3|O43242	-0.477552	0.00761374	-0.405364	0.0262622	0.239313	0.202777	-0.419253	0.0211007
0|P04207	-0.321451	0.0490749	-0.465058	0.00326209	-0.113293	0.498254	-0.161286	0.333356
GABARAPL1|Q9H0R8-2	0.636418	0.000156474	0.633802	0.000169763	-0.564618	0.0011526	0.680904	3.45496e-05
TIMP4|Q99727	0.01369	0.934984	0.211138	0.203208	-0.0733818	0.661505	0.0394088	0.81428
CLTC|A0A087WVQ6	-0.391445	0.0150869	-0.289805	0.0775812	0.0272554	0.870967	-0.262463	0.111399
NEO1|Q92859	0.24266	0.142124	0.342374	0.0353704	0.128857	0.440697	0.0851538	0.611234
IGFBP4|P22692	0.310674	0.0576399	0.216526	0.191647	-0.17026	0.306792	0.271637	0.0989979
SEMA3B|Q13214	-0.311892	0.0566163	-0.424507	0.00789875	0.242121	0.143039	-0.316573	0.0528156
PRKCSH|K7ELL7	0.271091	0.0997056	0.318487	0.0513215	-0.0497268	0.766864	0.198309	0.232666
IGHV3-35|A0A0C4DH35	-0.0980245	0.648617	-0.111123	0.605202	-0.311382	0.138572	0.0753871	0.726262
S100A6|P06703	-0.301706	0.0656403	-0.213284	0.198545	0.0146656	0.930362	-0.199039	0.230915
IDH2|P48735	-0.438791	0.00585426	-0.294439	0.0727452	-0.00299112	0.98578	-0.274067	0.0958973
PLOD3|O60568	-0.217442	0.189728	-0.28037	0.0882006	-0.134061	0.422303	-0.0761478	0.649551
BCHE|P06276	-0.299213	0.068013	-0.252597	0.12601	-0.0933731	0.577129	-0.144558	0.386541
RTN3|O95197	0.320613	0.078663	0.308228	0.091609	-0.192389	0.29979	0.319845	0.0794227
ST3GAL6|A0A087WXB8	-0.0189536	0.910074	-0.0659165	0.694179	-0.256985	0.119345	0.114374	0.494134
FAM73B|Q7L4E1-2	0.00292563	0.987758	0.0986854	0.603883	0.244129	0.193565	-0.117469	0.536435
EZR|E7EQR4	-0.0274613	0.87	-0.0680094	0.68496	-0.322778	0.0480943	0.133453	0.424428
CNTN5|O94779	0.432852	0.00664085	0.44749	0.00484762	0.022241	0.894558	0.272361	0.0980659
ITGB2|P05107	0.625327	2.69775e-05	0.510958	0.00104514	-0.651608	9.37518e-06	0.719276	3.62256e-07
PDCD6IP|Q8WUM4	-0.368115	0.022971	-0.355845	0.0283343	0.0734294	0.661299	-0.267697	0.104188
ACTN4|O43707	-0.413695	0.00982817	-0.338277	0.0377736	-0.00659634	0.968648	-0.26679	0.105411
KCTD12|Q96CX2	-0.242651	0.142139	-0.151297	0.364547	0.146968	0.378589	-0.233727	0.157859
NIF3L1|Q9GZT8-3	0.227582	0.169393	0.284112	0.0838622	-0.433548	0.0065441	0.354656	0.0289044
CPLX1|O14810	0.364758	0.087026	0.332903	0.120621	0.00764697	0.972376	0.174191	0.426667
NRP2|Q7LBX6	-0.170152	0.307103	-0.325776	0.0459384	0.39984	0.0128764	-0.293129	0.0740873
SPINT2|O43291	0.16373	0.325984	0.269212	0.102169	0.122194	0.464878	0.0459734	0.784026
LEAP2|Q969E1	-0.0718767	0.668045	-0.326307	0.0455655	0.127275	0.446376	-0.118576	0.478299
C16orf91|Q4G0I0	0.00542245	0.974225	0.105694	0.527683	0.160425	0.335978	-0.0762621	0.649058
TWSG1|Q9GZX9	-0.0885312	0.597116	-0.263785	0.109543	0.19909	0.230794	-0.149305	0.370968
WSCD2|Q2TBF2-2	-0.264605	0.108403	-0.106449	0.52472	0.192397	0.247173	-0.271227	0.0995291
ASAH2|Q9NR71	0.0404829	0.809311	0.175682	0.291411	-0.133313	0.42492	0.0879245	0.599642
TNFRSF1B|P20333	0.325963	0.0458071	0.305543	0.0621166	-0.201139	0.225931	0.310614	0.0576907
CBR1|P16152	-0.0333971	0.842222	0.00651801	0.96902	-0.0299257	0.858447	-0.00499735	0.976245
CACNB1|Q02641	0.477265	0.0212844	0.408681	0.0528455	0.08893	0.686573	0.203225	0.352352
HEXB|P07686	-0.231183	0.162564	-0.221486	0.181421	-0.144849	0.385574	-0.0815041	0.626647
OXCT1|P55809	-0.0824791	0.664797	-0.180487	0.339866	-0.0210073	0.912263	-0.0270074	0.887344
ACP2|P11117	-0.179716	0.280296	-0.230747	0.163378	-0.00139714	0.993358	-0.114715	0.492842
MATN3|O15232	-0.148816	0.372556	-0.154191	0.355336	0.197383	0.234898	-0.190685	0.251483
CHRDL1|Q9BU40-4	-0.0257652	0.877967	-0.0266407	0.873853	0.123189	0.461223	-0.0835033	0.618184
SULF2|Q8IWU5	-0.17707	0.287553	-0.106993	0.52259	0.142105	0.394734	-0.195694	0.239009
TM9SF3|Q9HD45	0.23735	0.151331	0.321858	0.0487725	-0.0374025	0.823582	0.18062	0.277842
FETUB|Q9UGM5	-0.512103	0.00101378	-0.571564	0.000178049	0.423392	0.00808144	-0.533392	0.00056417
HMGB1|P09429	-0.280369	0.195047	-0.176123	0.421475	-0.0557392	0.800574	-0.178296	0.415677
NCL|P19338	-0.277062	0.0921775	-0.193352	0.244787	0.010031	0.952338	-0.190102	0.252962
MMP2|P08253	-0.480462	0.00226524	-0.563099	0.000232749	0.390928	0.0152331	-0.498332	0.00145213
[truncated: 877 more rows]

## Sheet: Table_S9
Table S9: ROC analysis
Gene	Control vs AD	Gene	NonAD vs AD	Gene	Aβ/Tau
SMOC1	84	YWHAG	90	MAPT	93
MAPT	84	MAPT	89	SMOC1	92
YWHAB	82	SMOC1	89	YWHAZ	90
SYN1	82	MAP1B	86	MAP1B	89
NEFM	82	SYN1	86	ALDOA	88
NEFL	82	ITGAM	85	YWHAB	87
YWHAZ	82	STMN1	83	GDA	87
UCHL1	81	YWHAZ	83	SYN1	87
YWHAG	80	BASP1	82	NEFM	87
MAP1B	80	GDA	82	YWHAG	86
FABP3	79	UCHL1	81	ITGAM	86
ITGAM	79	ALDOA	81	CHI3L1	85
STMN1	78	NEFM	81	SPP1	84
PACSIN1	76	FABP3	80	STMN1	84
BASP1	75	YWHAB	80	UCHL1	84
SPP1	75	PACSIN1	79	BASP1	84
GSN	74	CHI3L1	79	NEFL	84
CHIT1	74	GAP43	79	PKM	83
ALDOA	73	SPP1	78	PACSIN1	83
CHI3L1	72	YWHAE	77	MAP2	83
MAP2	72	PKM	77	GAP43	82
YWHAE	71	NEFL	76	FABP3	81
GDA	71	SOD1	76	SOD1	78
SOD1	70	CHIT1	75	FETUB	73
PKM	69	MAP2	75	GSN	68
GAP43	69	APOL1	66	VGF	66
FETUB	66	GSN	64	GC	65
C8B	57	B3GNT8	63	CP	63
GC	56	VGF	63	APOA4	59
CP	53	KRT10	63	YWHAE	58
KRT2	51	NPTXR	62	C1QTNF1	57
AFM	49	C1QTNF1	61	KRT10	56
NPTXR	46	CP	60	HBG2	54
APOA4	46	FETUB	58	AFM	53
C1QTNF1	45	PGLYRP2	56	CHIT1	53
KRT10	45	GC	56	APOL1	52
PGLYRP2	44	AFM	54	NPTXR	50
APOL1	44	KRT2	52	PGLYRP2	46
VGF	44	APOA4	47	C8B	46
HBG2	43	C8B	47	B3GNT8	45
B3GNT8	43	HBG2	47	KRT2	44
